# Supplementary material for: Metaproteomics reveals associations between microbiome and intestinal extracellular vesicle proteins in pediatric inflammatory bowel disease
Source: Nat Commun. 2018 Jul 20;9:2873. doi: 10.1038/s41467-018-05357-4 (PMC6054643; doi:10.1038/s41467-018-05357-4)
Supplement: Supplementary file 4 — Supplementary Data 1 [file 41467_2018_5357_MOESM4_ESM.xlsx]

## Sheet: MLI metaproteomics
Supplementary Data 1. Patient characteristics of all MLI metaproteomic samples
	Sample Name	Patient ID	Diagnosis	Gender	Age (years)	PCDAI or PUCAI score	Intestinal region	Inflammed	MS date
1	HM544TIN	HM544	Control	Female	4.16667		Terminal ileum	No	2017-05-21
2	HM544PCN	HM544	Control	Female	4.16667		Ascending colon	No	2017-05-21
3	HM544DCN	HM544	Control	Female	4.16667		Descending colon	No	2017-05-21
4	HM523DCN	HM523	Control	Female	16.75		Descending colon	No	2016-07-27
5	HM523TIN	HM523	Control	Female	16.75		Terminal ileum	No	2016-07-27
6	HM523CoN	HM523	Control	Female	16.75		Ascending colon	No	2016-07-27
7	HM594TIN	HM594	Control	Male	6.33333		Terminal ileum	No	2016-08-01
8	HM594PCN	HM594	Control	Male	6.33333		Ascending colon	No	2016-07-31
9	HM594DCN	HM594	Control	Male	6.33333		Descending colon	No	2016-08-01
10	HM421TI	HM421	Control	Male	13.8333		Terminal ileum	No	2016-06-24
11	HM421CO	HM421	Control	Male	13.8333		Ascending colon	No	2016-06-24
12	HM494DC	HM494	Control	Female	17.5		Descending colon	No	2017-06-03
13	HM537PCN	HM537	Control	Male	8.66667		Ascending colon	No	2017-05-23
14	HM537TIN	HM537	Control	Male	8.66667		Terminal ileum	No	2017-05-23
15	HM537DCN	HM537	Control	Male	8.66667		Descending colon	No	2017-05-23
16	HM502PCN	HM502	Control	Male	14.5		Ascending colon	No	2016-07-01
17	HM502TIN	HM502	Control	Male	14.5		Terminal ileum	No	2016-07-01
18	HM502DCN	HM502	Control	Male	14.5		Descending colon	No	2016-07-01
19	HM455DC	HM455	Control	Female	15.8333		Descending colon	No	2017-06-03
20	HM513TIN	HM513	Control	Female	8.75		Terminal ileum	No	2016-07-05
21	HM513PCN	HM513	Control	Female	8.75		Ascending colon	No	2016-07-04
22	HM513DCN	HM513	Control	Female	8.75		Descending colon	No	2016-07-04
23	HM609PCN	HM609	Control	Female	14.6667		Ascending colon	No	2017-06-02
24	HM609DCN	HM609	Control	Female	14.6667		Descending colon	No	2017-06-02
25	HM581DCN	HM581	Control	Female	16.1667		Descending colon	No	2017-05-25
26	HM581TI	HM581	Control	Female	16.1667		Terminal ileum	No	2017-05-25
27	HM581PCN	HM581	Control	Female	16.1667		Ascending colon	No	2017-05-24
28	HM540DCN	HM540	Control	Male	16.9167		Descending colon	No	2017-06-01
29	HM540CoN	HM540	Control	Male	16.9167		Ascending colon	No	2017-05-31
30	HM563TIN	HM563	Control	Female	15.6667		Terminal ileum	No	2016-12-22
31	HM563PCN	HM563	Control	Female	15.6667		Ascending colon	No	2016-12-22
32	HM563DCN	HM563	Control	Female	15.6667		Descending colon	No	2016-12-22
33	HM572PCN	HM572	Control	Male	16.75		Ascending colon	No	2016-12-24
34	HM572DCN	HM572	Control	Male	16.75		Descending colon	No	2016-12-24
35	HM572TIN	HM572	Control	Male	16.75		Terminal ileum	No	2016-12-24
36	HM531DCN	HM531	Control	Female	16.5833		Descending colon	No	2016-12-25
37	HM531TIN	HM531	Control	Female	16.5833		Terminal ileum	No	2016-12-25
38	HM531CoN	HM531	Control	Female	16.5833		Ascending colon	No	2016-12-25
39	HM527DCN	HM527	Control	Female	15.75		Descending colon	No	2016-07-15
40	HM527TIN	HM527	Control	Female	15.75		Terminal ileum	No	2016-07-15
41	HM527CoN	HM527	Control	Female	15.75		Ascending colon	No	2016-07-15
42	HM467TI	HM467	Control	Female	16.0833		Terminal ileum	No	2016-07-29
43	HM467PC	HM467	Control	Female	16.0833		Ascending colon	No	2016-07-28
44	HM467DC	HM467	Control	Female	16.0833		Descending colon	No	2016-07-28
45	HM427TI	HM427	Control	Male	15.1667		Terminal ileum	No	2016-07-29
46	HM427CO	HM427	Control	Male	15.1667		Ascending colon	No	2016-07-29
47	HM528TIN	HM528	Control	Male	14.75		Terminal ileum	No	2016-07-18
48	HM528DCN	HM528	Control	Male	14.75		Descending colon	No	2016-07-17
49	HM528CoN	HM528	Control	Male	14.75		Ascending colon	No	2016-07-17
50	HM590PCN	HM590	Control	Male	14.25		Ascending colon	No	2016-07-06
51	HM590DCN	HM590	Control	Male	14.25		Descending colon	No	2016-07-07
52	HM607DCN	HM607	Control	Male	3.5		Descending colon	No	2016-08-06
53	HM607TIN	HM607	Control	Male	3.5		Terminal ileum	No	2016-08-06
54	HM607PCN	HM607	Control	Male	3.5		Ascending colon	No	2016-08-06
55	HM561TIN	HM561	Control	Female	14		Terminal ileum	No	2016-08-04
56	HM561PCN	HM561	Control	Female	14		Ascending colon	No	2016-08-03
57	HM561DCN	HM561	Control	Female	14		Descending colon	No	2016-08-04
58	HM590TIN	HM590	Control	Male	14.25		Terminal ileum	No	2016-07-08
59	HM417TI	HM417	Control	Female	12.3333		Terminal ileum	No	2017-05-27
60	HM417CO	HM417	Control	Female	12.3333		Ascending colon	No	2017-05-27
61	HM466TI	HM466	Control	Female	17.8333		Terminal ileum	No	2016-08-02
62	HM466CO	HM466	Control	Female	17.8333		Ascending colon	No	2016-08-02
63	HM540TIN	HM540	Control	Male	16.9167		Terminal ileum	No	2017-06-01
64	HM450TI	HM450	UC	Male	13.8333	55	Terminal ileum	No	2017-05-30
65	HM550PCN	HM550	UC	Female	14.0833	50	Ascending colon	No	2017-05-28
66	HM550DCA	HM550	UC	Female	14.0833	50	Descending colon	Yes	2017-05-28
67	HM514TIN	HM514	UC	Male	16.1667	25	Terminal ileum	No	2016-12-26
68	HM514DCA	HM514	UC	Male	16.1667	25	Descending colon	Yes	2016-12-26
69	HM514CoN	HM514	UC	Male	16.1667	25	Ascending colon	No	2016-12-25
70	HM482DCA	HM482	UC	Female	17.6667	60	Descending colon	No	2017-06-02
71	HM558TIN	HM558	UC	Female	17.5	40	Terminal ileum	No	2017-05-20
72	HM558PCN	HM558	UC	Female	17.5	40	Ascending colon	No	2017-05-20
73	HM558DCN	HM558	UC	Female	17.5	40	Descending colon	Yes	2017-05-20
74	HM543TIN1	HM543	UC	Male	12.9167	40	Terminal ileum	No	2016-12-20
75	HM543PCA	HM543	UC	Male	12.9167	40	Ascending colon	Yes	2016-12-19
76	HM543DCA	HM543	UC	Male	12.9167	40	Descending colon	Yes	2016-12-20
77	HM435TI	HM435	UC	Male	12.8333	50	Terminal ileum	No	2017-06-02
78	HM435CO	HM435	UC	Male	12.8333	50	Ascending colon	No	2017-06-02
79	HM620TIN	HM620	UC	Male	17.0833	25	Terminal ileum	No	2016-12-25
80	HM620DCA	HM620	UC	Male	17.0833	25	Descending colon	Yes	2016-12-24
81	HM620PCA	HM620	UC	Male	17.0833	25	Ascending colon	Yes	2016-12-24
82	HM582PCN	HM582	UC	Male	14.1667	60	Ascending colon	No	2016-08-04
83	HM582DCA	HM582	UC	Male	14.1667	60	Descending colon	Yes	2016-08-04
84	HM582TIN	HM582	UC	Male	14.1667	60	Terminal ileum	No	2016-08-05
85	HM464PC	HM464	UC	Female	15.6667	45	Ascending colon	Yes	2016-07-03
86	HM599TIN	HM599	UC	Female	8.75	65	Terminal ileum	No	2017-05-29
87	HM599PCN	HM599	UC	Female	8.75	65	Ascending colon	No	2017-05-29
88	HM580TI	HM580	UC	Male	7.83333	75	Terminal ileum	No	2017-05-22
89	HM580PC	HM580	UC	Male	7.83333	75	Ascending colon	Yes	2017-05-21
90	HM580DC	HM580	UC	Male	7.83333	75	Descending colon	Yes	2017-05-22
91	HM442TI	HM442	UC	Male	6.75	50	Terminal ileum	No	2017-06-01
92	HM442CO	HM442	UC	Male	6.75	50	Ascending colon	Yes	2017-06-01
93	HM621TIN	HM621	UC	Female	5.08333	60	Terminal ileum	No	2016-06-21
94	HM621PCA	HM621	UC	Female	5.08333	60	Ascending colon	Yes	2016-06-21
95	HM602TIN	HM602	UC	Female	10.1667	65	Terminal ileum	No	2016-07-31
96	HM405TI	HM405	UC	Male	15.5833	55	Terminal ileum	No	2017-05-31
97	HM424CO	HM424	UC	Male	15.9167	30	Descending colon	Yes	2016-07-14
98	HM464DC	HM464	UC	Female	15.6667	45	Descending colon	Yes	2016-07-03
99	HM621DCA	HM621	UC	Female	5.08333	60	Descending colon	Yes	2016-06-21
100	HM450DC	HM450	UC	Male	13.8333	55	Descending colon	Yes	2017-05-30
101	HM617TIN	HM617	UC	Female	16.6667	70	Terminal ileum	No	2016-12-21
102	HM617PCA	HM617	UC	Female	16.6667	70	Ascending colon	Yes	2016-12-20
103	HM472DC	HM472	UC	Female	17	40	Descending colon	Yes	2017-06-03
104	HM573TIN	HM573	UC	Female	16.0833	65	Terminal ileum	No	2016-07-26
105	HM616PCA	HM616	UC	Female	10.5833	45	Ascending colon	Yes	2016-08-02
106	HM573PCA	HM573	UC	Female	16.0833	65	Ascending colon	Yes	2016-07-26
107	HM573DCA	HM573	UC	Female	16.0833	65	Descending colon	Yes	2016-07-26
108	HM617DCA	HM617	UC	Female	16.6667	70	Descending colon	Yes	2016-12-21
109	HM602PCA	HM602	UC	Female	10.1667	65	Ascending colon	Yes	2016-07-31
110	HM616DCA	HM616	UC	Female	10.5833	45	Descending colon	Yes	2016-08-02
111	HM602DCA	HM602	UC	Female	10.1667	65	Descending colon	Yes	2016-07-31
112	HM505TIN	HM505	UC	Male	15.8333	50	Terminal ileum	No	2016-07-10
113	HM505PCA	HM505	UC	Male	15.8333	50	Ascending colon	Yes	2016-07-09
114	HM505DCA	HM505	UC	Male	15.8333	50	Descending colon	Yes	2016-07-09
115	HM405CO	HM405	UC	Male	15.5833	55	Ascending colon	Yes	2017-05-31
116	HM504PCA	HM504	CD	Male	9.75	40	Ascending colon	Yes	2016-06-25
117	HM504DCN	HM504	CD	Male	9.75	40	Descending colon	No	2016-06-25
118	HM504TIN	HM504	CD	Male	9.75	40	Terminal ileum	Yes	2016-06-23
119	HM441TI	HM441	CD	Male	6.5	27.5	Terminal ileum	No	2016-08-01
120	HM441CO	HM441	CD	Male	6.5	27.5	Ascending colon	No	2016-08-01
121	HM460DCA	HM460	CD	Male	17.1667	22.5	Descending colon	Yes	2017-06-03
122	HM560PCA	HM560	CD	Male	12.3333	47.5	Ascending colon	Yes	2017-05-22
123	HM560DCA	HM560	CD	Male	12.3333	47.5	Descending colon	Yes	2017-05-22
124	HM557PCN	HM557	CD	Female	16.0833	45	Ascending colon	No	2017-05-27
125	HM557DCN	HM557	CD	Female	16.0833	45	Descending colon	No	2017-05-28
126	HM557TIA	HM557	CD	Female	16.0833	45	Terminal ileum	Yes	2017-05-28
127	HM518DCN	HM518	CD	Female	12.5833	25	Descending colon	No	2016-12-23
128	HM518CoN	HM518	CD	Female	12.5833	25	Ascending colon	No	2016-12-23
129	HM538PCN	HM538	CD	Male	12.0833	15	Ascending colon	No	2016-07-27
130	HM538DCN	HM538	CD	Male	12.0833	15	Descending colon	No	2016-07-25
131	HM579PCA	HM579	CD	Female	13.1667	30	Ascending colon	Yes	2017-05-26
132	HM579DCA	HM579	CD	Female	13.1667	30	Descending colon	Yes	2017-05-27
133	HM579TIA	HM579	CD	Female	13.1667	30	Terminal ileum	Yes	2017-05-30
134	HM562PCN	HM562	CD	Male	11	65	Ascending colon	No	2017-05-24
135	HM562TIA	HM562	CD	Male	11	65	Terminal ileum	Yes	2017-05-24
136	HM562DCA	HM562	CD	Male	11	65	Descending colon	Yes	2017-05-24
137	HM518TIA	HM518	CD	Female	12.5833	25	Terminal ileum	Yes	2016-12-22
138	HM569PCA	HM569	CD	Male	13.8333	37.5	Ascending colon	Yes	2016-07-16
139	HM569DCA	HM569	CD	Male	13.8333	37.5	Descending colon	Yes	2016-07-16
140	HM568PC	HM568	CD	Female	17.3333	27.5	Ascending colon	Yes	2017-05-26
141	HM568DC	HM568	CD	Female	17.3333	27.5	Descending colon	Yes	2017-05-26
142	HM533DCA	HM533	CD	Male	15.5833	45	Descending colon	Yes	2016-08-03
143	HM533CoA	HM533	CD	Male	15.5833	45	Ascending colon	Yes	2016-08-03
144	HM449TI	HM449	CD	Male	16.5833	17.5	Terminal ileum	Yes	2017-06-01
145	HM449CO2	HM449	CD	Male	16.5833	17.5	Descending colon	Yes	2017-05-31
146	HM574PCN	HM574	CD	Female	11	50	Ascending colon	No	2016-07-08
147	HM422CO1	HM422	CD	Male	12.75	47.5	Ascending colon	Yes	2016-07-12
148	HM539PCN	HM539	CD	Female	14.0833	55	Ascending colon	No	2016-07-18
149	HM539DCA	HM539	CD	Female	14.0833	55	Descending colon	No	2016-07-18
150	HM520DCN	HM520	CD	Male	13.6667	30	Descending colon	No	2016-07-28
151	HM520CoN	HM520	CD	Male	13.6667	30	Ascending colon	No	2016-07-28
152	HM483TIA	HM483	CD	Male	13.1667	35	Terminal ileum	No	2016-07-02
153	HM483PCA	HM483	CD	Male	13.1667	35	Ascending colon	Yes	2016-07-02
154	HM483DCA	HM483	CD	Male	13.1667	35	Descending colon	Yes	2016-07-02
155	HM406CO	HM406	CD	Female	4.75	37.5	Ascending colon	No	2016-07-05
156	HM458DC	HM458	CD	Male	17	45	Descending colon	No	2017-06-03
157	HM560TIN	HM560	CD	Male	12.3333	47.5	Terminal ileum	No	2017-05-22
158	HM588TIA	HM588	CD	Male	16.75	57.5	Terminal ileum	Yes	2017-05-21
159	HM588PCN	HM588	CD	Male	16.75	57.5	Ascending colon	No	2017-05-20
160	HM588DCN	HM588	CD	Male	16.75	57.5	Descending colon	No	2017-05-20
161	HM574DCA	HM574	CD	Female	11	50	Descending colon	Yes	2016-07-08
162	HM440CO	HM440	CD	Female	15	67.5	Ascending colon	Yes	2016-06-28
163	HM601DCN	HM601	CD	Female	17.5833	52.5	Descending colon	No	2016-08-05
164	HM564DC	HM564	CD	Male	14	70	Descending colon	Yes	2016-12-21
165	HM568TI	HM568	CD	Female	17.3333	27.5	Terminal ileum	Yes	2017-05-26
166	HM465TI	HM465	CD	Male	14.4167	37.5	Terminal ileum	Yes	2017-05-29
167	HM465PC	HM465	CD	Male	14.4167	37.5	Ascending colon	Yes	2017-05-29
168	HM569TIA	HM569	CD	Male	13.8333	37.5	Terminal ileum	Yes	2016-07-16
169	HM564TI	HM564	CD	Male	14	70	Terminal ileum	Yes	2016-12-21
170	HM564PC	HM564	CD	Male	14	70	Ascending colon	Yes	2016-12-21
171	HM601PCA	HM601	CD	Female	17.5833	52.5	Ascending colon	No	2016-08-03
172	HM601TIA	HM601	CD	Female	17.5833	52.5	Terminal ileum	Yes	2016-08-05
173	HM574TIA	HM574	CD	Female	11	50	Terminal ileum	Yes	2016-07-08
174	HM539TIA	HM539	CD	Female	14.0833	55	Terminal ileum	Yes	2016-07-18
175	HM422TI1	HM422	CD	Male	12.75	47.5	Terminal ileum	Yes	2016-07-12
176	HM406TI	HM406	CD	Female	4.75	37.5	Terminal ileum	Yes	2016-07-05
177	QC20161226		Quality Control						2016-12-27
178	QC20160714		Quality Control						2016-07-15
179	QC20160623		Quality Control						2016-06-23
180	QC20160627		Quality Control						2016-06-27
181	QC20160625		Quality Control						2016-06-26
182	QC20160620		Quality Control						2016-06-21
183	QC20170603		Quality Control						2017-06-04
184	QC20170530		Quality Control						2017-05-30
