# Supplementary material for: Metaproteomics reveals associations between microbiome and intestinal extracellular vesicle proteins in pediatric inflammatory bowel disease
Source: Nat Commun. 2018 Jul 20;9:2873. doi: 10.1038/s41467-018-05357-4 (PMC6054643; doi:10.1038/s41467-018-05357-4)
Supplement: Supplementary file 5 — Supplementary Data 2 [file 41467_2018_5357_MOESM5_ESM.xlsx]

## Sheet: Sheet1
Supplementary Data 10. List of 226 biogeographic proteins identified using the control subjects.
Leading Protein ID	Category	Annotation	Taxonomy	Paired T-test DeC vs. AsC		Paired T-test DeC vs. TI		Paired T-test AsC vs. TI		Mean log10-LFQ difference
				P	FDR	P	FDR	P	FDR	[AsC-DeC]	[TI-DeC]	[TI-AsC]
P01615	Human	Immunoglobulin kappa variable 2D-28	N/A	0.9279	0.9844	0.0083	0.1165	0.0008	0.0426	0	0.17	0.17
A8K7I4	Human	Calcium-activated chloride channel regulator 1	N/A	0.0855	0.4865	0.0003	0.0111	0	0.0002	0.13	0.39	0.25
O00299	Human	Chloride intracellular channel protein 1	N/A	0.3965	0.777	0.0003	0.0119	0.0006	0.0348	0.07	0.27	0.2
O14638	Human	Ectonucleotide pyrophosphatase/phosphodiesterase family member 3	N/A	0.0002	0.0388	0	0.0033	0.0629	0.2262	0.62	0.77	0.15
O14745	Human	Na(+)/H(+) exchange regulatory cofactor NHE-RF1	N/A	0.7306	0.9286	0.0001	0.0033	0	0.0174	0.03	0.28	0.26
C9JKZ3	Human	Transmembrane protease serine 2	N/A	0.0004	0.0391	0.1428	0.3999	0.4234	0.6539	-0.43	-0.24	0.05
O43280-2	Human	Trehalase	N/A	0.0003	0.0388	0	0.0019	0.0146	0.1122	0.56	0.82	0.26
O43895	Human	Xaa-Pro aminopeptidase 2	N/A	0.0003	0.0388	0	0.0007	0.0288	0.1514	0.28	0.4	0.12
O60218	Human	Aldo-keto reductase family 1 member B10	N/A	0.0059	0.1811	0.0001	0.005	0.0265	0.1454	0.39	0.61	0.22
O75264	Human	Small integral membrane protein 24	N/A	0.0012	0.0701	0.0002	0.0099	0.0106	0.0999	0.6	0.77	0.17
O95154	Human	Aflatoxin B1 aldehyde reductase member 3	N/A	0.1193	0.5546	0.002	0.0472	0.0936	0.281	0.22	0.42	0.2
O95497	Human	Pantetheinase	N/A	0.0027	0.1157	0	0.0006	0.0002	0.0226	0.39	0.7	0.31
P00338	Human	L-lactate dehydrogenase A chain	N/A	0.4133	0.7857	0.0017	0.0424	0.0031	0.0638	0.08	0.34	0.26
P00441	Human	Superoxide dismutase [Cu-Zn]	N/A	0.0726	0.4668	0.001	0.0311	0.0068	0.0827	0.2	0.49	0.28
P00813	Human	Adenosine deaminase	N/A	0.0174	0.2875	0	0.0012	0.0024	0.0573	0.4	0.81	0.4
P00915	Human	Carbonic anhydrase 1	N/A	0.0002	0.038	0.0002	0.008	0.5316	0.742	-0.97	-1.04	-0.07
P01009	Human	Alpha-1-antitrypsin	N/A	0.0266	0.3365	0.0008	0.027	0.0696	0.2396	0.2	0.41	0.21
P01591	Human	Immunoglobulin J chain	N/A	0.4776	0.8237	0.0023	0.0513	0.0004	0.0284	0.04	0.24	0.2
P01624	Human	Immunoglobulin kappa variable 3-15	N/A	0.4817	0.8247	0.0065	0.1034	0.0005	0.0329	0.03	0.23	0.2
P01833	Human	Polymeric immunoglobulin receptor	N/A	0.8807	0.9715	0.0205	0.1747	0.0003	0.0278	0.01	0.2	0.19
P01834	Human	Immunoglobulin kappa constant	N/A	0.9655	0.9897	0.0232	0.181	0.0013	0.0483	0.01	0.16	0.15
P01876	Human	Immunoglobulin heavy constant alpha 1	N/A	0.5597	0.8568	0.007	0.1088	0.0002	0.0226	0.03	0.2	0.17
A0A0G2JMH6	Human	HLA class II histocompatibility antigen, DR alpha chain	N/A	0.0293	0.3482	0	0.001	0.0101	0.0984	0.3	0.54	0.24
P01911	Human	HLA class II histocompatibility antigen, DRB1-15 beta chain	N/A	0.0093	0.2295	0.0005	0.0194	0.0003	0.0284	0.47	0.71	0.24
P04054	Human	Phospholipase A2	N/A	0.0001	0.0347	0	0.0013	0.001	0.0443	0.41	0.6	0.19
P04118	Human	Colipase	N/A	0.0108	0.2373	0.0003	0.0137	0.143	0.3538	0.57	0.83	0.19
P04406	Human	Glyceraldehyde-3-phosphate dehydrogenase	N/A	0.1747	0.6099	0.0005	0.0194	0.0263	0.1451	0.11	0.31	0.19
P04746	Human	Pancreatic alpha-amylase	N/A	0.0003	0.0388	0	0.0027	0.0548	0.2103	0.45	0.58	0.14
P05062	Human	Fructose-bisphosphate aldolase B	N/A	0.0032	0.1291	0.0002	0.0099	0.0083	0.0886	0.41	0.6	0.19
P05451	Human	Lithostathine-1-alpha	N/A	0.0003	0.0388	0	0.0004	0.0914	0.2783	0.7	0.86	0.16
P05556	Human	Integrin beta-1	N/A	0.6152	0.883	0.326	0.5929	0.0012	0.0477	-0.1	0.18	0.25
P07355	Human	Annexin A2	N/A	0.6453	0.8933	0.0578	0.2599	0.001	0.0443	-0.04	0.19	0.23
A6XMV8	Human	Protease serine 2 preproprotein	N/A	0.0001	0.0347	0	0.0008	0.0319	0.1578	0.31	0.47	0.15
P08183	Human	Multidrug resistance protein 1	N/A	0.0141	0.2625	0.7981	0.9071	0.0002	0.0226	-0.25	0.02	0.27
P08217	Human	Chymotrypsin-like elastase family member 2A	N/A	0.0004	0.0413	0.0001	0.0061	0.0248	0.1412	0.76	0.97	0.22
P08263	Human	Glutathione S-transferase A1	N/A	0.0006	0.0492	0	0.003	0.0136	0.108	0.71	1.02	0.3
P08473	Human	Neprilysin	N/A	0.0001	0.0347	0	0.0002	0.0148	0.1128	0.38	0.51	0.13
P08861	Human	Chymotrypsin-like elastase family member 3B	N/A	0.0003	0.0388	0.0001	0.0033	0.0501	0.2	0.5	0.57	0.07
P09093	Human	Chymotrypsin-like elastase family member 3A	N/A	0.0171	0.2875	0.001	0.0311	0.0029	0.0611	0.19	0.28	0.09
P09327	Human	Villin-1	N/A	0.0456	0.4039	0	0.0031	0.0039	0.0697	0.17	0.35	0.18
P09467	Human	Fructose-1,6-bisphosphatase 1	N/A	0.0014	0.0704	0	0.0004	0.0587	0.2185	0.5	0.71	0.21
P09848	Human	Lactase-phlorizin hydrolase	N/A	0.0001	0.0347	0	0.0003	0.0227	0.1354	0.62	0.79	0.18
P09923	Human	Intestinal-type alkaline phosphatase	N/A	0.0001	0.0347	0	0.0008	0.0084	0.0889	0.3	0.42	0.13
A0A075B6K9	Human	Immunoglobulin lambda constant 2	N/A	0.9488	0.9864	0.0128	0.14	0.0004	0.0297	0.01	0.18	0.17
P0DMV9	Human	Heat shock 70 kDa protein 1B	N/A	0.0275	0.3399	0.2734	0.5479	0.0009	0.0432	-0.36	-0.13	0.23
P10153	Human	Non-secretory ribonuclease	N/A	0.1469	0.5875	0.0006	0.0209	0.0056	0.078	0.28	0.66	0.38
P10316	Human	HLA class I histocompatibility antigen, A-69 alpha chain	N/A	0.9297	0.9846	0.0216	0.1774	0.0004	0.0284	0.02	0.34	0.32
P11142	Human	Heat shock cognate 71 kDa protein	N/A	0.043	0.3917	0.7265	0.8777	0.0014	0.0483	-0.16	0.02	0.18
P12104	Human	Fatty acid-binding protein, intestinal	N/A	0.0011	0.0681	0	0.0008	0.0145	0.1118	0.38	0.55	0.17
P12532	Human	Creatine kinase U-type, mitochondrial	N/A	0.0043	0.1483	0	0.0033	0.1784	0.4002	0.25	0.33	0.08
P12821	Human	Angiotensin-converting enzyme	N/A	0.0005	0.0479	0	0.0001	0.0001	0.0226	0.63	1.3	0.66
P12931	Human	Proto-oncogene tyrosine-protein kinase Src	N/A	0.9401	0.9864	0.0467	0.2354	0.001	0.0443	0.01	0.23	0.22
P12955	Human	Xaa-Pro dipeptidase	N/A	0.0196	0.2988	0.001	0.0311	0.1268	0.3331	0.31	0.53	0.22
P13866	Human	Sodium/glucose cotransporter 1	N/A	0.0013	0.0704	0	0.0005	0.0027	0.0597	0.41	0.61	0.2
P14410	Human	Sucrase-isomaltase, intestinal [Cleaved into: Sucrase	N/A	0.0001	0.0347	0	0	0.0001	0.0193	0.65	1.11	0.46
P15085	Human	Carboxypeptidase A1	N/A	0.0009	0.0599	0	0.0021	0.006	0.0792	0.49	0.7	0.21
P15086	Human	Carboxypeptidase B	N/A	0	0.0309	0	0.0003	0.0049	0.0764	0.76	0.96	0.2
P15144	Human	Aminopeptidase N	N/A	0.0041	0.1448	0	0.0004	0.0001	0.0193	0.25	0.47	0.22
P15153	Human	Ras-related C3 botulinum toxin substrate 2	N/A	0.443	0.8019	0.0658	0.2759	0.0008	0.0413	-0.04	0.11	0.15
E7EQR4	Human	Ezrin	N/A	0.9771	0.9927	0.001	0.0311	0.0002	0.0226	0.01	0.23	0.22
P16152	Human	Carbonyl reductase [NADPH] 1	N/A	0.0286	0.3431	0	0.0011	0.0078	0.0861	0.23	0.44	0.2
P16233	Human	Pancreatic triacylglycerol lipase	N/A	0.0002	0.038	0	0.0011	0.0123	0.1036	0.59	0.87	0.28
P16422	Human	Epithelial cell adhesion molecule	N/A	0.1262	0.5617	0.7135	0.8715	0.0012	0.048	-0.29	0.06	0.35
P16444	Human	Dipeptidase 1	N/A	0.0002	0.038	0	0.0008	0.0078	0.0861	0.3	0.47	0.17
E7EU05	Human	Platelet glycoprotein 4	N/A	0.0267	0.3365	0.0001	0.0041	0.1739	0.3944	0.34	0.47	0.13
P19440	Human	Glutathione hydrolase 1 proenzyme	N/A	0.2303	0.6693	0.0016	0.0412	0.0189	0.126	0.2	0.41	0.21
P21796	Human	Voltage-dependent anion-selective channel protein 1	N/A	0.0821	0.4796	0.001	0.0311	0.0031	0.0637	0.19	0.4	0.21
P22732	Human	Solute carrier family 2, facilitated glucose transporter member 5	N/A	0.0033	0.1309	0	0.0008	0.016	0.1161	0.63	0.91	0.28
P22748	Human	Carbonic anhydrase 4	N/A	0.0007	0.0495	0.0023	0.0518	0.7094	0.8536	-0.41	-0.43	-0.02
P23528	Human	Cofilin-1	N/A	0.3992	0.777	0.4915	0.7254	0.0014	0.0497	-0.1	0.08	0.18
P27105	Human	Erythrocyte band 7 integral membrane protein	N/A	0.0365	0.3752	0.0007	0.0246	0.1114	0.3102	0.14	0.21	0.08
P27216-2	Human	Annexin A13	N/A	0.0046	0.1542	0	0.0009	0.0068	0.0827	0.33	0.54	0.2
P27338	Human	Amine oxidase [flavin-containing] B	N/A	0.5587	0.8562	0.0018	0.0437	0.0027	0.0597	-0.12	0.68	0.82
P27487	Human	Dipeptidyl peptidase 4	N/A	0.0006	0.0492	0	0.0001	0	0.0174	0.34	0.62	0.28
P29992	Human	Guanine nucleotide-binding protein subunit alpha-11	N/A	0.2958	0.7158	0.001	0.0311	0.0083	0.0887	0.1	0.3	0.2
P30086	Human	Phosphatidylethanolamine-binding protein 1	N/A	0.0648	0.4546	0.0001	0.0061	0.0097	0.0971	0.23	0.54	0.31
P38646	Human	Stress-70 protein, mitochondrial	N/A	0.055	0.4196	0.0012	0.0349	0.0286	0.1512	-0.28	-0.56	-0.27
P40879	Human	Chloride anion exchanger	N/A	0.0014	0.0704	0.0021	0.048	0.4413	0.6684	-0.44	-0.48	-0.04
A0A0A0MR02	Human	Voltage-dependent anion-selective channel protein 2	N/A	0.5205	0.8395	0.0099	0.1241	0.0003	0.0278	0.08	0.34	0.26
P46059	Human	Solute carrier family 15 member 1	N/A	0.0004	0.0391	0	0.0012	0.006	0.0793	0.55	0.82	0.27
P48052	Human	Carboxypeptidase A2	N/A	0.0047	0.1542	0.0002	0.0109	0.0032	0.0647	0.51	0.78	0.27
P48304	Human	Lithostathine-1-beta	N/A	0.0537	0.4177	0.0022	0.0497	0.005	0.0764	0.46	0.8	0.36
P50120	Human	Retinol-binding protein 2	N/A	0.0009	0.0597	0.0002	0.0109	0.0708	0.2421	0.68	0.82	0.18
P53007	Human	Tricarboxylate transport protein, mitochondrial	N/A	0.6783	0.9092	0.0214	0.177	0.0011	0.0457	0.08	0.54	0.46
P55157	Human	Microsomal triglyceride transfer protein large subunit	N/A	0.0392	0.3813	0.0005	0.0194	0.0122	0.1036	0.28	0.83	0.55
P55259-3	Human	Pancreatic secretory granule membrane major glycoprotein GP2	N/A	0	0.0347	0	0.0001	0.0002	0.0226	0.43	0.74	0.31
P56470	Human	Galectin-4	N/A	0.316	0.7317	0.6487	0.8311	0.001	0.0443	-0.12	0.05	0.16
P59044-2	Human	NACHT, LRR and PYD domains-containing protein 6	N/A	0.0036	0.137	0.0006	0.0207	0.0833	0.2655	0.45	0.67	0.22
P59666	Human	Neutrophil defensin 3	N/A	0.005	0.161	0.0007	0.0227	0.3179	0.5588	0.53	0.67	0.15
P61586	Human	Transforming protein RhoA	N/A	0.6552	0.8979	0.0108	0.1295	0.0002	0.0226	0.06	0.32	0.26
P61626	Human	Lysozyme C	N/A	0.2418	0.6701	0.0019	0.0449	0.034	0.163	0.19	0.47	0.28
P62873	Human	Guanine nucleotide-binding protein G	N/A	0.6751	0.9078	0.0017	0.0417	0.001	0.0443	0.04	0.24	0.2
P62879	Human	Guanine nucleotide-binding protein G	N/A	0.352	0.7505	0.1357	0.3948	0.0009	0.0426	-0.09	0.12	0.21
P63104	Human	14-3-3 protein zeta/delta	N/A	0.1334	0.5689	0.5154	0.7498	0.0008	0.0413	-0.13	0.04	0.18
P63261	Human	Actin, cytoplasmic 2	N/A	0.5034	0.8342	0.0288	0.1947	0.0001	0.0204	-0.05	0.15	0.19
Q5VTE0	Human	Putative elongation factor 1-alpha-like 3	N/A	0.4905	0.8294	0.3456	0.6119	0.0009	0.0443	-0.08	0.1	0.18
P98073	Human	Enteropeptidase	N/A	0.0776	0.4735	0.0013	0.0369	0.0839	0.267	0.34	0.63	0.26
P98088	Human	Mucin-5AC	N/A	0.0007	0.0544	0.0006	0.0215	0.0828	0.2642	0.27	0.36	0.07
Q01523	Human	Defensin-5	N/A	0.0043	0.1483	0.0005	0.0194	0.057	0.2143	0.58	0.69	0.12
Q01970	Human	1-phosphatidylinositol 4,5-bisphosphate phosphodiesterase beta-3	N/A	0.4586	0.8114	0.0012	0.0346	0.0013	0.0483	0.08	0.57	0.49
Q03403	Human	Trefoil factor 2	N/A	0.0008	0.0597	0.0003	0.0128	0.0022	0.057	0.48	0.67	0.19
Q04609-6	Human	Glutamate carboxypeptidase 2	N/A	0.0547	0.4196	0.0014	0.0383	0.1335	0.3426	0.25	0.57	0.31
Q06141	Human	Regenerating islet-derived protein 3-alpha	N/A	0.0002	0.0388	0	0.0008	0.0994	0.2909	0.79	1.09	0.35
Q06210-2	Human	Glutamine--fructose-6-phosphate aminotransferase [isomerizing] 1	N/A	0.0642	0.4536	0.8914	0.9508	0.0016	0.0497	-0.38	-0.03	0.42
Q07075	Human	Glutamyl aminopeptidase	N/A	0.0007	0.0495	0	0.0003	0.0001	0.0226	0.38	0.64	0.25
Q07654	Human	Trefoil factor 3	N/A	0.2327	0.6699	0.0006	0.0225	0	0.0007	0.14	0.56	0.42
Q07837	Human	Neutral and basic amino acid transport protein rBAT	N/A	0.0003	0.0388	0	0.0008	0.011	0.1014	0.41	0.58	0.17
Q10588	Human	ADP-ribosyl cyclase/cyclic ADP-ribose hydrolase 2	N/A	0.1896	0.6296	0.001	0.0311	0.1413	0.3514	0.19	0.37	0.18
Q14CN2	Human	Calcium-activated chloride channel regulator 4	N/A	0.0006	0.0495	0.0042	0.0795	0.3297	0.5713	-0.55	-0.65	-0.09
C9JYN0	Human	Synaptophysin-like protein 1	N/A	0.062	0.4487	0.0002	0.0088	0.1011	0.2942	0.17	0.26	0.13
Q16819	Human	Meprin A subunit alpha	N/A	0.0012	0.0693	0	0.0002	0	0.0156	0.25	0.55	0.3
Q16820	Human	Meprin A subunit beta	N/A	0.0001	0.038	0	0.0002	0.0001	0.0193	0.43	0.7	0.27
Q1EHB4	Human	Sodium-coupled monocarboxylate transporter 2	N/A	0.0266	0.3365	0.0015	0.0398	0.0542	0.2092	0.24	0.5	0.19
Q2M2H8	Human	Probable maltase-glucoamylase 2	N/A	0.0028	0.1157	0	0.0008	0.0277	0.1488	0.5	0.76	0.26
Q3LXA3	Human	Triokinase/FMN cyclase	N/A	0.0003	0.0388	0.0002	0.008	0.2881	0.5282	0.54	0.65	0.1
Q5T2W1	Human	Na(+)/H(+) exchange regulatory cofactor NHE-RF3	N/A	0.0059	0.1811	0	0.0003	0.0001	0.0226	0.42	0.88	0.46
Q695T7	Human	Sodium-dependent neutral amino acid transporter B	N/A	0.0476	0.4068	0	0.0004	0.0016	0.0497	0.22	0.6	0.38
Q6GPI1	Human	Chymotrypsinogen B2	N/A	0.0001	0.0347	0	0.0008	0.0152	0.1136	0.55	0.75	0.2
Q6PIF6	Human	Unconventional myosin-VIIb	N/A	0.0058	0.1811	0.0005	0.0204	0.1198	0.325	0.43	0.58	0.15
A0A0G2JNJ8	Human	Mucin-6	N/A	0.0001	0.0347	0	0.0002	0.0005	0.0339	0.62	1.02	0.43
Q86UP6	Human	CUB and zona pellucida-like domain-containing protein 1	N/A	0.4154	0.7857	0.0176	0.1631	0.0014	0.0484	0.06	0.25	0.19
Q8IVL8	Human	Carboxypeptidase O	N/A	0.0004	0.0388	0	0.0028	0.0216	0.1336	0.42	0.65	0.23
K7ERE1	Human	TMEM256-PLSCR3 readthrough	N/A	0.0087	0.2219	0.0001	0.0068	0.6293	0.8045	0.48	0.47	0.02
Q8N6Q3	Human	CD177 antigen	N/A	0.0005	0.0433	0.0067	0.1053	0.3797	0.6175	-0.75	-0.62	0.2
Q8TE67	Human	Epidermal growth factor receptor kinase substrate 8-like protein 3	N/A	0.1558	0.5934	0.003	0.0627	0	0.0174	0.18	0.38	0.2
Q8WWA0	Human	Intelectin-1	N/A	0.658	0.8979	0.1016	0.3363	0.0015	0.0497	-0.03	0.11	0.14
Q8WWU7-2	Human	Intelectin-2	N/A	0.0061	0.1824	0.0001	0.005	0.0012	0.0468	0.28	0.39	0.11
Q96KP4	Human	Cytosolic non-specific dipeptidase	N/A	0.584	0.8682	0.0009	0.0291	0.0066	0.0825	0.08	0.45	0.38
Q99895	Human	Chymotrypsin-C	N/A	0.0006	0.0495	0.0001	0.005	0.1867	0.4107	0.35	0.38	0.04
Q9BYF1	Human	Angiotensin-converting enzyme 2	N/A	0.0626	0.4494	0	0.0008	0.001	0.0443	0.2	0.52	0.32
Q9H0E2	Human	Toll-interacting protein	N/A	0.3589	0.7543	0.5952	0.797	0.0008	0.0426	-0.09	0.07	0.19
Q9H3R2	Human	Mucin-13	N/A	0.0746	0.4693	0.0005	0.0194	0.0016	0.0497	0.13	0.28	0.15
Q9H6S3	Human	Epidermal growth factor receptor kinase substrate 8-like protein 2	N/A	0.2834	0.706	0.0017	0.0424	0.0057	0.0783	0.15	0.46	0.31
Q9HD89	Human	Resistin	N/A	0.0111	0.2405	0.0003	0.0135	0.0078	0.0861	0.37	0.51	0.15
Q9NY91	Human	Solute carrier family 5 member 4	N/A	0.0704	0.4626	0.0002	0.008	0.2041	0.4301	0.27	0.58	0.24
Q9NZA1	Human	Chloride intracellular channel protein 5	N/A	0.1078	0.537	0.0002	0.008	0.0073	0.0849	0.2	0.48	0.3
Q9UBC5	Human	Unconventional myosin-Ia	N/A	0.0806	0.4776	0.0001	0.0074	0.0109	0.1008	0.15	0.33	0.17
Q9UGM3-5	Human	Deleted in malignant brain tumors 1 protein	N/A	0.0002	0.0388	0.0001	0.005	0.0159	0.116	0.31	0.46	0.15
Q9ULA0	Human	Aspartyl aminopeptidase	N/A	0.1734	0.6099	0.001	0.0311	0.0625	0.2258	0.13	0.36	0.17
Q9UNQ0-2	Human	ATP-binding cassette sub-family G member 2	N/A	0.4861	0.8275	0.0077	0.112	0.0016	0.0497	0.07	0.26	0.19
C9JFW8	Human	N-acetylated-alpha-linked acidic dipeptidase-like protein	N/A	0.0009	0.0597	0	0.0009	0.0035	0.0664	0.37	0.61	0.23
Q9Y490	Human	Talin-1	N/A	0.0004	0.0388	0.1968	0.463	0.7887	0.8971	-0.24	-0.17	0.07
Q9Y6N9	Human	Harmonin	N/A	0.0106	0.2372	0.0011	0.0316	0.1284	0.3355	0.33	0.48	0.16
Q9Y6R7	Human	IgGFc-binding protein	N/A	0.5041	0.8343	0.0078	0.1126	0	0.0007	-0.07	0.37	0.44
A0A075B6I9	Human	Immunoglobulin lambda variable 7-46	N/A	0.6986	0.9126	0.048	0.239	0.0004	0.0284	-0.17	0.36	0.59
A0A087WYJ9	Human	Ig mu chain C region	N/A	0.0023	0.1077	0	0.0009	0.0003	0.0278	0.18	0.41	0.22
A0A087WW55	Human	Trypsin-1	N/A	0.0012	0.0693	0.0002	0.0099	0.0122	0.1036	0.17	0.31	0.15
A0A0G2JP44	Human	Cadherin-related family member 5	N/A	0.0008	0.0597	0.0004	0.0161	0.2556	0.4915	0.36	0.45	0.1
A0A0G2JR65	Human	Mucin-2	N/A	0.8503	0.9618	0.0283	0.1933	0.0002	0.0226	0.04	0.41	0.37
A0A0J9YY01	Human	Unconventional myosin-XVB	N/A	0.3246	0.7394	0.0186	0.1662	0.0016	0.0497	0.11	0.31	0.2
E7ER45	Human	Maltase-glucoamylase, intestinal	N/A	0.0002	0.0388	0	0.0003	0.0011	0.0464	0.45	0.66	0.22
159713063-stool1_revised_scaffold1194_1_gene72597	Microbial	COG1951|Tartrate dehydratase alpha subunit/Fumarate hydratase class I, N-terminal domain	root;cellular organisms;Bacteria;FCB group;Bacteroidetes/Chlorobi group;Bacteroidetes;Bacteroidia;Bacteroidales;Bacteroidaceae;Bacteroides;	0.9316	0.9856	0.0107	0.1295	0.0002	0.0226	-0.01	-0.21	-0.2
159915365-stool1_revised_C236713_1_gene12912	Microbial	COG0078|Ornithine carbamoyltransferase	root;cellular organisms;Bacteria;FCB group;Bacteroidetes/Chlorobi group;Bacteroidetes;Bacteroidia;Bacteroidales;Bacteroidaceae;Bacteroides;	0.8346	0.9602	0.0358	0.2109	0.0016	0.0497	-0.01	-0.29	-0.29
HT8A_GL0098682	Microbial	COG0057|Glyceraldehyde-3-phosphate dehydrogenase/erythrose-4-phosphate dehydrogenase	root;cellular organisms;Bacteria;Terrabacteria group;Firmicutes;Bacilli;Lactobacillales;Streptococcaceae;Streptococcus;	0.3821	0.7708	0.0001	0.0069	0.0047	0.074	0.11	0.52	0.36
411479.BACUNI_02644	Microbial	COG4771|Outer membrane receptor for ferrienterochelin and colicins	root;cellular organisms;Bacteria;	0.1141	0.5422	0.2184	0.4836	0.001	0.0443	0.18	-0.17	-0.35
469593.HMPREF9011_01321	Microbial	COG0540|Aspartate carbamoyltransferase, catalytic chain	root;cellular organisms;Bacteria;FCB group;Bacteroidetes/Chlorobi group;Bacteroidetes;Bacteroidia;Bacteroidales;Bacteroidaceae;Bacteroides;	0.6433	0.8933	0.032	0.2005	0.0007	0.0389	0.04	-0.23	-0.27
585396.ECO111_5070	Microbial	COG0459|Chaperonin GroEL (HSP60 family)	root;cellular organisms;Bacteria;Proteobacteria;Gammaproteobacteria;Enterobacterales;Enterobacteriaceae;	0.0174	0.2875	0.0013	0.0354	0.72	0.8589	-0.25	-0.31	-0.06
763840445-stool1_revised_scaffold10537_1_gene31669	Microbial	COG0148|Enolase	root;cellular organisms;Bacteria;FCB group;Bacteroidetes/Chlorobi group;Bacteroidetes;Bacteroidia;Bacteroidales;	0.7592	0.9401	0.0044	0.0809	0.0005	0.0339	0.04	-0.45	-0.48
764447348-stool2_revised_scaffold23572_3_gene94178	Microbial	N/A	root;cellular organisms;Bacteria;Firmicutes;Clostridia;Clostridiales;Lachnospiraceae;Butyrivibrio;	0.1089	0.5384	0.0006	0.0212	0.0001	0.0226	-0.2	0.34	0.52
764588959-stool1_revised_scaffold33464_1_gene153252	Microbial	COG0228|Ribosomal protein S16	root;cellular organisms;Bacteria;FCB group;Bacteroidetes/Chlorobi group;Bacteroidetes;Bacteroidia;Bacteroidales;	0.5673	0.8612	0.1658	0.4263	0.0011	0.0464	0.04	-0.12	-0.16
DLM013_GL0011099	Microbial	COG0715|ABC-type nitrate/sulfonate/bicarbonate transport system, periplasmic component	root;cellular organisms;Bacteria;Actinobacteria <phylum>;Coriobacteriia;Coriobacteriales;Coriobacteriaceae;Collinsella;Collinsella tanakaei;	0.0003	0.0388	0.0001	0.0033	0.0175	0.1211	0.45	0.56	0.13
MH0195_GL0098297	Microbial	COG0048|Ribosomal protein S12	root;cellular organisms;Bacteria;FCB group;Bacteroidetes/Chlorobi group;Bacteroidetes;Bacteroidia;Bacteroidales;Bacteroidaceae;Bacteroides;	0.9047	0.9794	0.0117	0.1348	0	0.0174	-0.01	-0.24	-0.23
DOF007_GL0031684	Microbial	COG0091|Ribosomal protein L22	root;cellular organisms;Bacteria;Terrabacteria group;Firmicutes;Clostridia;Clostridiales;	0.0606	0.441	0.0006	0.0223	0.0246	0.1406	-0.09	-0.22	-0.14
DOF012_GL0025149	Microbial	COG1190|Lysyl-tRNA synthetase (class II)	root;cellular organisms;Bacteria;Terrabacteria group;Firmicutes;	0.0307	0.3532	0.7821	0.9035	0.0007	0.0389	0.26	-0.03	-0.21
DOM008_GL0033731	Microbial	COG0021|Transketolase	root;cellular organisms;Bacteria;FCB group;Bacteroidetes/Chlorobi group;Bacteroidetes;Bacteroidia;Bacteroidales;Bacteroidaceae;Bacteroides;	0.2925	0.7146	0.011	0.1309	0.0016	0.0497	-0.05	-0.19	-0.14
MH0012_GL0005249	Microbial	COG0197|Ribosomal protein L16/L10AE	root;cellular organisms;Bacteria;Bacteroidetes;Bacteroidia;Bacteroidales;	0.7776	0.9475	0.0009	0.03	0.0004	0.0284	0	-0.49	-0.42
MH0002_GL0024120	Microbial	COG0202|DNA-directed RNA polymerase, alpha subunit/40 kD subunit	root;cellular organisms;Bacteria;	0.3977	0.777	0.0166	0.1613	0.0007	0.0408	0.04	-0.15	-0.19
MH0002_GL0043620	Microbial	COG3172|Nicotinamide riboside kinase	root;cellular organisms;Bacteria;FCB group;Bacteroidetes/Chlorobi group;Bacteroidetes;Bacteroidia;Bacteroidales;Bacteroidaceae;Bacteroides;	0.4364	0.7966	0.0151	0.1511	0.0016	0.0497	-0.06	-0.24	-0.18
MH0002_GL0051149	Microbial	COG1579|Predicted nucleic acid-binding protein, contains Zn-ribbon domain	root;cellular organisms;Bacteria;FCB group;Bacteroidetes/Chlorobi group;Bacteroidetes;Bacteroidia;Bacteroidales;Rikenellaceae;Alistipes;	0.2963	0.7158	0.6791	0.8497	0.0005	0.0339	0.15	-0.05	-0.21
MH0002_GL0070335	Microbial	COG0514|Superfamily II DNA helicase RecQ	root;cellular organisms;Bacteria;FCB group;Bacteroidetes/Chlorobi group;Bacteroidetes;Bacteroidia;Bacteroidales;Bacteroidaceae;Bacteroides;	0.7928	0.9489	0.03	0.1978	0.0008	0.0413	-0.02	-0.19	-0.17
MH0381_GL0124781	Microbial	COG0234|Co-chaperonin GroES (HSP10)	root;cellular organisms;Bacteria;FCB group;Bacteroidetes/Chlorobi group;Bacteroidetes;Bacteroidia;Bacteroidales;Bacteroidaceae;Bacteroides;	0.9289	0.9846	0.0631	0.2718	0.0012	0.0479	0	-0.14	-0.13
MH0247_GL0095584	Microbial	COG0200|Ribosomal protein L15	root;cellular organisms;Bacteria;FCB group;Bacteroidetes/Chlorobi group;Bacteroidetes;Bacteroidia;Bacteroidales;Rikenellaceae;Alistipes;	0.4401	0.7984	0.0077	0.112	0.0003	0.0278	0.08	-0.41	-0.49
O2.UC24-1_GL0035829	Microbial	COG0238|Ribosomal protein S18	root;cellular organisms;Bacteria;FCB group;Bacteroidetes/Chlorobi group;Bacteroidetes;Bacteroidia;Bacteroidales;	0.355	0.7532	0.177	0.442	0.0008	0.042	0.06	-0.11	-0.17
MH0131_GL0012266	Microbial	COG0094|Ribosomal protein L5	root;cellular organisms;Bacteria;Terrabacteria group;Firmicutes;Clostridia;Clostridiales;	0.5456	0.8511	0.4553	0.6979	0.001	0.0443	0.06	-0.06	-0.2
MH0012_GL0125770	Microbial	COG0112|Glycine/serine hydroxymethyltransferase	root;cellular organisms;Bacteria;FCB group;Bacteroidetes/Chlorobi group;Bacteroidetes;Bacteroidia;Bacteroidales;Bacteroidaceae;Bacteroides;	0.8752	0.9684	0.0202	0.1738	0.0016	0.0497	-0.02	-0.22	-0.2
MH0425_GL0086804	Microbial	COG0227|Ribosomal protein L28	root;cellular organisms;Bacteria;FCB group;Bacteroidetes/Chlorobi group;Bacteroidetes;Bacteroidia;Bacteroidales;Bacteroidaceae;Bacteroides;	0.0854	0.4865	0.0718	0.2844	0.0001	0.0193	0.1	-0.15	-0.25
MH0012_GL0139830	Microbial	COG1012|Acyl-CoA reductase or other NAD-dependent aldehyde dehydrogenase	root;cellular organisms;Bacteria;FCB group;Bacteroidetes/Chlorobi group;Bacteroidetes;Bacteroidia;Bacteroidales;Bacteroidaceae;Bacteroides;	0.1321	0.5689	0.0024	0.0527	0.0014	0.0497	-0.19	-0.67	-0.48
MH0012_GL0147647	Microbial	COG0148|Enolase	root;cellular organisms;Bacteria;FCB group;Bacteroidetes/Chlorobi group;Bacteroidetes;Bacteroidia;Bacteroidales;Bacteroidaceae;Bacteroides;	0.2489	0.6732	0.0014	0.0387	0.0024	0.0573	-0.08	-0.45	-0.34
MH0014_GL0003057	Microbial	COG0098|Ribosomal protein S5	root;cellular organisms;Bacteria;Terrabacteria group;Firmicutes;	0.0003	0.0388	0.3224	0.5898	0.016	0.1161	0.24	0.06	-0.17
MH0015_GL0016930	Microbial	COG0049|Ribosomal protein S7	root;cellular organisms;Bacteria;FCB group;Bacteroidetes/Chlorobi group;Bacteroidetes;Bacteroidia;Bacteroidales;Bacteroidaceae;Bacteroides;	0.3951	0.7762	0.2185	0.4836	0.0003	0.0284	0.07	-0.13	-0.19
MH0016_GL0010212	Microbial	COG0542|ATP-dependent Clp protease ATP-binding subunit ClpA	root;cellular organisms;Bacteria;FCB group;Bacteroidetes/Chlorobi group;Bacteroidetes;Bacteroidia;Bacteroidales;Bacteroidaceae;Bacteroides;	0.5678	0.8612	0.1212	0.372	0.0004	0.0313	0.05	-0.15	-0.2
MH0045_GL0023645	Microbial	COG1785|Alkaline phosphatase	root;cellular organisms;Bacteria;FCB group;Bacteroidetes/Chlorobi group;Bacteroidetes;Bacteroidia;Bacteroidales;Bacteroidaceae;Bacteroides;	0.4786	0.8237	0.0214	0.177	0.0004	0.0284	0.1	-0.38	-0.45
MH0045_GL0023728	Microbial	COG4206|Outer membrane cobalamin receptor protein	root;cellular organisms;Bacteria;FCB group;Bacteroidetes/Chlorobi group;Bacteroidetes;Bacteroidia;Bacteroidales;Bacteroidaceae;Bacteroides;	0.0085	0.2219	0.0016	0.0416	0.0405	0.1786	-0.31	-0.55	-0.23
MH0057_GL0044383	Microbial	COG0198|Ribosomal protein L24	root;cellular organisms;Bacteria;FCB group;Bacteroidetes/Chlorobi group;Bacteroidetes;	0.0916	0.5033	0.4197	0.6669	0.0013	0.0483	0.17	-0.11	-0.31
MH0047_GL0032922	Microbial	N/A	root;cellular organisms;Bacteria;FCB group;Bacteroidetes/Chlorobi group;Bacteroidetes;Bacteroidia;Bacteroidales;	0.2503	0.6732	0.0012	0.0339	0.1393	0.35	0.18	0.77	0.51
MH0143_GL0101506	Microbial	COG0091|Ribosomal protein L22	root;cellular organisms;Bacteria;Terrabacteria group;Firmicutes;	0.0053	0.1687	0.9996	1	0.0002	0.0226	0.32	0	-0.32
MH0054_GL0016504	Microbial	COG1028|NAD(P)-dependent dehydrogenase, short-chain alcohol dehydrogenase family	root;cellular organisms;Bacteria;FCB group;Bacteroidetes/Chlorobi group;Bacteroidetes;Bacteroidia;Bacteroidales;Bacteroidaceae;Bacteroides;	0.2014	0.6471	0.0017	0.0427	0.038	0.1725	-0.12	-0.37	-0.25
MH0088_GL0103661	Microbial	COG0090|Ribosomal protein L2	root;cellular organisms;Bacteria;Terrabacteria group;Firmicutes;	0.5212	0.8395	0.0018	0.0427	0.0136	0.108	-0.08	-0.37	-0.29
MH0088_GL0117539	Microbial	COG1592|Rubrerythrin	root;cellular organisms;Bacteria;Terrabacteria group;Firmicutes;Clostridia;Clostridiales;	0.017	0.2875	0.0011	0.0327	0.0732	0.2466	-0.17	-0.3	-0.14
MH0288_GL0099334	Microbial	COG0200|Ribosomal protein L15	root;cellular organisms;Bacteria;Terrabacteria group;Firmicutes;Clostridia;Clostridiales;	0.157	0.5955	0.0015	0.0402	0.0121	0.1036	-0.16	-0.47	-0.29
MH0133_GL0071072	Microbial	COG0192|S-adenosylmethionine synthetase	root;cellular organisms;Bacteria;FCB group;Bacteroidetes/Chlorobi group;Bacteroidetes;Bacteroidia;Bacteroidales;Bacteroidaceae;Bacteroides;	0.1027	0.5289	0.3393	0.6057	0.0013	0.0483	0.1	-0.09	-0.19
MH0150_GL0161143	Microbial	COG0022|Pyruvate/2-oxoglutarate/acetoin dehydrogenase complex, dehydrogenase (E1) component	root;cellular organisms;Bacteria;Firmicutes;Clostridia;Clostridiales;Oscillospiraceae;Oscillibacter;	0.1592	0.5981	0.0014	0.0383	0.0016	0.0497	-0.15	-0.41	-0.21
MH0152_GL0015965	Microbial	COG0093|Ribosomal protein L14	root;cellular organisms;Bacteria;FCB group;Bacteroidetes/Chlorobi group;Bacteroidetes;Bacteroidia;Bacteroidales;	0.1621	0.6013	0.0233	0.181	0.0002	0.0226	0.09	-0.24	-0.33
MH0161_GL0001231	Microbial	COG3842|ABC-type Fe3+/spermidine/putrescine transport systems, ATPase components	root;cellular organisms;Bacteria;Terrabacteria group;Actinobacteria <phylum>;Actinobacteria;Bifidobacteriales;Bifidobacteriaceae;Bifidobacterium;	0.1035	0.5317	0.0012	0.0349	0.1699	0.3919	-0.16	-0.36	-0.19
MH0162_GL0153849	Microbial	COG0013|Alanyl-tRNA synthetase	root;cellular organisms;Bacteria;	0.5834	0.8682	0.0307	0.1981	0.0005	0.0327	0.05	-0.22	-0.27
MH0163_GL0063730	Microbial	COG1145|Ferredoxin	root;cellular organisms;Bacteria;FCB group;Bacteroidetes/Chlorobi group;Bacteroidetes;Bacteroidia;Bacteroidales;Prevotellaceae;Prevotella;	0.6306	0.8869	0.04	0.2245	0.0016	0.0497	0.05	-0.28	-0.37
MH0174_GL0080835	Microbial	COG0203|Ribosomal protein L17	root;cellular organisms;Bacteria;FCB group;Bacteroidetes/Chlorobi group;Bacteroidetes;Bacteroidia;Bacteroidales;Bacteroidaceae;Bacteroides;	0.8923	0.9741	0.0009	0.03	0.0064	0.0819	-0.02	-0.39	-0.37
MH0174_GL0116470	Microbial	COG1629|Outer membrane receptor proteins, mostly Fe transport	root;cellular organisms;Bacteria;FCB group;Bacteroidetes/Chlorobi group;Bacteroidetes;Bacteroidia;Bacteroidales;Bacteroidaceae;Bacteroides;	0.1257	0.5617	0.4368	0.6814	0.0007	0.0389	0.27	-0.15	-0.34
MH0203_GL0153455	Microbial	COG1653|ABC-type glycerol-3-phosphate transport system, periplasmic component	root;cellular organisms;Bacteria;Terrabacteria group;Actinobacteria <phylum>;Actinobacteria;Bifidobacteriales;Bifidobacteriaceae;Bifidobacterium;Bifidobacterium bifidum;	0.2219	0.6644	0.0016	0.0416	0.0478	0.1949	0.17	0.47	0.32
MH0206_GL0075354	Microbial	COG2885|Outer membrane protein OmpA and related peptidoglycan-associated (lipo)proteins	root;cellular organisms;Bacteria;FCB group;Bacteroidetes/Chlorobi group;Bacteroidetes;Bacteroidia;Bacteroidales;Bacteroidaceae;Bacteroides;	0.0295	0.3486	0.7072	0.8684	0.0007	0.0408	0.26	-0.03	-0.29
MH0233_GL0104687	Microbial	COG1960|Acyl-CoA dehydrogenase related to the alkylation response protein AidB	root;cellular organisms;Bacteria;Terrabacteria group;Firmicutes;Clostridia;Clostridiales;unclassified Clostridiales;Flavonifractor;Flavonifractor plautii;	0.0058	0.1811	0.0007	0.0235	0.4219	0.6539	-0.26	-0.34	-0.05
MH0244_GL0080176	Microbial	COG2301|Citrate lyase beta subunit	root;cellular organisms;Bacteria;Firmicutes;Clostridia;Clostridiales;Ruminococcaceae;Faecalibacterium;Faecalibacterium prausnitzii;	0.0002	0.0388	0.0014	0.0383	0.5199	0.7326	-0.45	-0.59	-0.14
MH0246_GL0129256	Microbial	N/A	root;cellular organisms;Bacteria;Terrabacteria group;Firmicutes;Clostridia;Clostridiales;Oscillospiraceae;Oscillibacter;	0.0635	0.4518	0.0017	0.0417	0.06	0.2211	-0.17	-0.38	-0.21
MH0266_GL0109368	Microbial	COG4939|Major membrane immunogen, membrane-anchored lipoprotein	root;cellular organisms;Bacteria;Terrabacteria group;Firmicutes;Clostridia;Clostridiales;Ruminococcaceae;Faecalibacterium;Faecalibacterium prausnitzii;	0.2963	0.7158	0.002	0.0472	0.4738	0.698	-0.16	-0.32	0
MH0270_GL0076823	Microbial	COG0081|Ribosomal protein L1	root;cellular organisms;Bacteria;Terrabacteria group;Firmicutes;Clostridia;Clostridiales;	0.3973	0.777	0.3177	0.5868	0.0013	0.0483	0.1	-0.12	-0.24
MH0283_GL0015362	Microbial	COG0050|Translation elongation factor EF-Tu, a GTPase	root;cellular organisms;Bacteria;	0.2261	0.6681	0.1202	0.3715	0.0001	0.0193	0.12	-0.19	-0.32
MH0360_GL0039102	Microbial	COG0047|Phosphoribosylformylglycinamidine (FGAM) synthase, glutamine amidotransferase domain	root;cellular organisms;Bacteria;Terrabacteria group;Firmicutes;Clostridia;Clostridiales;Ruminococcaceae;Faecalibacterium;	0.0004	0.0391	0.1013	0.336	0.22	0.4491	-0.47	-0.29	0.17
MH0376_GL0032874	Microbial	COG2086|Electron transfer flavoprotein, alpha and beta subunits	root;cellular organisms;Bacteria;FCB group;Bacteroidetes/Chlorobi group;Bacteroidetes;Bacteroidia;Bacteroidales;Bacteroidaceae;Bacteroides;	0.2619	0.6841	0.0805	0.3004	0.0011	0.0464	0.05	-0.13	-0.18
MH0462_GL0159044	Microbial	COG0480|Translation elongation factor EF-G, a GTPase	root;cellular organisms;Bacteria;Terrabacteria group;Firmicutes;Clostridia;Clostridiales;	0.086	0.4883	0.0018	0.0434	0.2434	0.4772	-0.18	-0.35	-0.17
N085A_GL0004543	Microbial	COG0479|Succinate dehydrogenase/fumarate reductase, Fe-S protein subunit	root;cellular organisms;Bacteria;FCB group;Bacteroidetes/Chlorobi group;Bacteroidetes;Bacteroidia;Bacteroidales;	0.0829	0.4796	0.2022	0.468	0.0003	0.0278	0.12	-0.12	-0.25
NOM026_GL0048494	Microbial	COG1014|Pyruvate:ferredoxin oxidoreductase or related 2-oxoacid:ferredoxin oxidoreductase, gamma subunit	root;cellular organisms;Bacteria;FCB group;Bacteroidetes/Chlorobi group;Bacteroidetes;Bacteroidia;Bacteroidales;	0.2888	0.7121	0.0004	0.0156	0.0102	0.0984	-0.07	-0.36	-0.27
O2.UC36-1_GL0155409	Microbial	COG0264|Translation elongation factor EF-Ts	root;cellular organisms;Bacteria;FCB group;Bacteroidetes/Chlorobi group;Bacteroidetes;Bacteroidia;Bacteroidales;Bacteroidaceae;Bacteroides;	0.1707	0.6095	0.3519	0.6179	0.0015	0.0497	0.1	-0.07	-0.17
O2.UC40-1_GL0138436	Microbial	COG1874|Beta-galactosidase GanA	root;cellular organisms;Bacteria;	0.0105	0.2368	0.0009	0.03	0.8332	0.9262	0.64	0.64	0.02
O2.UC48-0_GL0103416	Microbial	COG4992|Acetylornithine/succinyldiaminopimelate/putrescine aminotransferase	root;cellular organisms;Bacteria;Firmicutes;Firmicutes bacterium CAG:114;	0.0004	0.0388	0	0.002	0.1054	0.3012	-0.72	-0.6	0.16
SZEY-62A_GL0051956	Microbial	COG0522|Ribosomal protein S4 or related protein	root;cellular organisms;Bacteria;FCB group;Bacteroidetes/Chlorobi group;Bacteroidetes;Bacteroidia;Bacteroidales;Bacteroidaceae;Bacteroides;	0.5804	0.8672	0.039	0.2218	0.0003	0.0278	0.04	-0.19	-0.23
T2D-102A_GL0144164	Microbial	COG0244|Ribosomal protein L10	root;cellular organisms;	0.734	0.9297	0.0002	0.008	0.0185	0.1247	0.01	-0.29	-0.3
T2D-135A_GL0013326	Microbial	COG1160|Predicted GTPases	root;cellular organisms;Bacteria;FCB group;Bacteroidetes/Chlorobi group;Bacteroidetes;Bacteroidia;Bacteroidales;Bacteroidaceae;Bacteroides;	0.4237	0.7894	0.0168	0.1615	0.0001	0.0193	0.07	-0.27	-0.34
T2D-135A_GL0114487	Microbial	COG0119|Isopropylmalate/homocitrate/citramalate synthases	root;cellular organisms;Bacteria;FCB group;Bacteroidetes/Chlorobi group;Bacteroidetes;Bacteroidia;Bacteroidales;Bacteroidaceae;Bacteroides;	0.3151	0.7317	0.0045	0.0812	0.0011	0.0464	-0.1	-0.33	-0.23
T2D-135A_GL0114495	Microbial	COG2207|AraC-type DNA-binding domain and AraC-containing proteins	root;cellular organisms;Bacteria;FCB group;Bacteroidetes/Chlorobi group;Bacteroidetes;Bacteroidia;Bacteroidales;Bacteroidaceae;Bacteroides;Bacteroides massiliensis;	0.4941	0.8304	0.003	0.0626	0.0001	0.0226	-0.04	-0.29	-0.26
V1.CD44-0_GL0067225	Microbial	COG0363|6-phosphogluconolactonase/Glucosamine-6-phosphate isomerase/deaminase	root;cellular organisms;Bacteria;FCB group;Bacteroidetes/Chlorobi group;Bacteroidetes;Bacteroidia;Bacteroidales;Bacteroidaceae;Bacteroides;	0.9318	0.9856	0.0093	0.1219	0.0013	0.0483	-0.01	-0.21	-0.2
V1.FI13_GL0039506	Microbial	COG0102|Ribosomal protein L13	root;cellular organisms;Bacteria;FCB group;Bacteroidetes/Chlorobi group;Bacteroidetes;Bacteroidia;Bacteroidales;Bacteroidaceae;Bacteroides;	0.2308	0.6699	0.0269	0.1901	0.0002	0.0226	0.19	-0.36	-0.61
V1.FI19_GL0104061	Microbial	N/A	root;cellular organisms;Bacteria;Terrabacteria group;Firmicutes;Clostridia;Clostridiales;Oscillospiraceae;Oscillibacter;	0.5879	0.872	0.0019	0.0449	0.0207	0.1298	-0.1	-0.59	-0.44
V1.UC18-0_GL0024787	Microbial	COG2205|K+-sensing histidine kinase KdpD	root;cellular organisms;Bacteria;	0.0125	0.2538	0.0003	0.0135	0.0051	0.0764	-0.15	-0.29	-0.14
V1.UC33-0_GL0079857	Microbial	COG0255|Ribosomal protein L29	root;cellular organisms;Bacteria;Terrabacteria group;Firmicutes;environmental samples <clostridial firmicutes>;Firmicutes bacterium CAG:24;	0.447	0.8035	0.0016	0.0416	0.0087	0.0912	-0.05	-0.3	-0.24
V1.UC5-0_GL0043555	Microbial	COG1109|Phosphomannomutase	root;cellular organisms;Bacteria;	0.0175	0.2883	0.0019	0.0449	0.1153	0.3169	-0.27	-0.63	-0.29
V1.UC55-0_GL0005730	Microbial	N/A	root;cellular organisms;Bacteria;Firmicutes;Clostridia;	0.1303	0.5662	0.0011	0.0327	0.0006	0.0369	0.11	0.35	0.24
