# Supplementary material for: Metaproteomics reveals associations between microbiome and intestinal extracellular vesicle proteins in pediatric inflammatory bowel disease
Source: Nat Commun. 2018 Jul 20;9:2873. doi: 10.1038/s41467-018-05357-4 (PMC6054643; doi:10.1038/s41467-018-05357-4)
Supplement: Supplementary file 6 — Supplementary Data 3 [file 41467_2018_5357_MOESM6_ESM.xlsx]

## Sheet: Sheet1
Supplementary Data 2. Differentially abundant microbial COGs in IBD selected using PLS-DA. Only VIP values > 2 in at least one intestinal regions were shown.
COG id	PLS-DA VIP values			Fold change (IBD/Control, log2)			COG name	COG Category	COG Category Name
	AsC	DeC	TI	AsC	DeC	TI
COG1573	6.8122	7.4985	7.2389	8.58762	8.87498	9.34442	Uracil-DNA glycosylase	L	Replication, recombination and repair
COG4684	6.6851	7.0459	5.6969	7.48051	5.78492	5.3535	Uncharacterized membrane protein	S	Function unknown
COG1134	5.9509	6.7186	5.7449	6.87889	5.44769	6.19686	ABC-type polysaccharide/polyol phosphate transport system, ATPase component	G	Carbohydrate transport and metabolism
COG3385	5.5154	6.1248	5.2827	5.75466	5.39814	5.62813	IS4 transposase	X	Mobilome: prophages, transposons
COG1204	5.1364	4.9091	5.1019	8.02213	7.73253	5.17683	Replicative superfamily II helicase	L	Replication, recombination and repair
COG3751	4.3176	3.6876	5.8727	6.00681	5.79696	5.72919	Proline 4-hydroxylase (includes Rps23 Pro-64 3,4-dihydroxylase Tpa1), contains SM-20 domain	J	Translation, ribosomal structure and biogenesis
COG5412	4.1323	4.5803	4.5219	7.62439	6.79244	7.11383	Phage-related protein	X	Mobilome: prophages, transposons
COG4509	4.0332	3.4849	4.111	5.26671	2.64004	4.37417	Uncharacterized protein	S	Function unknown
COG4552	3.9733	3.8891	4.2691	8.03897	7.06478	6.48509	Predicted acetyltransferase	R	General function prediction only
COG0245	3.8779	3.5411	3.6907	6.51107	6.6571	6.3579	2C-methyl-D-erythritol 2,4-cyclodiphosphate synthase	I	Lipid transport and metabolism
COG3316	3.7651	2.2118	2.3739	3.25984	1.17273	1.17055	Transposase (or an inactivated derivative)	X	Mobilome: prophages, transposons
COG1442	3.6282	3.538	4.1189	3.44912	4.1814	3.74582	Lipopolysaccharide biosynthesis protein, LPS:glycosyltransferase	M	Cell wall/membrane/envelope biogenesis
COG0249	3.5877	2.2073	2.2532	5.07659	2.18805	3.13177	DNA mismatch repair ATPase MutS	L	Replication, recombination and repair
COG0358	3.4228	3.4521	3.3845	5.41167	4.76225	5.20891	DNA primase (bacterial type)	L	Replication, recombination and repair
COG0189	3.3701	2.2722	2.4928	3.5669	2.52874	2.27174	Glutathione synthase/RimK-type ligase, ATP-grasp superfamily	H	Coenzyme transport and metabolism
COG0775	3.2774	2.692	2.8048	3.53086	4.02753	3.26042	Nucleoside phosphorylase	F	Nucleotide transport and metabolism
COG4238	3.2589	2.5269	2.6263	2.76828	2.88863	2.20808	Outer membrane murein-binding lipoprotein Lpp	M	Cell wall/membrane/envelope biogenesis
COG1982	3.258	0.85351	0.033009	3.67826	2.86779	0.439534	Arginine/lysine/ornithine decarboxylase	E	Amino acid transport and metabolism
COG2327	3.1915	3.4366	2.5085	4.43569	4.16465	3.51766	Polysaccharide pyruvyl transferase family protein WcaK	M	Cell wall/membrane/envelope biogenesis
COG0795	3.1201	2.2785	2.5392	4.96599	3.33675	2.6599	Lipopolysaccharide export LptBFGC system, permease protein LptF	M	Cell wall/membrane/envelope biogenesis
COG3636	3.0735	2.9244	3.813	6.44094	5.82555	5.93699	DNA-binding prophage protein	X	Mobilome: prophages, transposons
COG1403	2.9425	3.9923	3.1754	2.15521	2.95498	3.07206	5-methylcytosine-specific restriction endonuclease McrA	V	Defense mechanisms
COG0667	2.9293	2.763	3.1871	5.395	4.92874	4.66237	Predicted oxidoreductase (related to aryl-alcohol dehydrogenase)	R	General function prediction only
COG2972	2.8608	2.5513	3.0558	2.68379	3.09621	2.58695	Sensor histidine kinase YesM	T	Signal transduction mechanisms
COG1426	2.8531	2.9107	3.6969	4.71253	4.72581	4.6991	Cytoskeletal protein RodZ, contains Xre-like HTH and DUF4115 domains	D	Cell cycle control, cell division, chromosome partitioning
COG3445	2.8047	2.7202	2.3818	4.15419	3.72362	5.14144	Autonomous glycyl radical cofactor GrcA	H	Coenzyme transport and metabolism
COG0491	2.7273	3.3769	2.6617	4.41714	4.81336	4.86483	Glyoxylase or a related metal-dependent hydrolase, beta-lactamase superfamily II	R	General function prediction only
COG4913	2.6932	2.4096	2.6144	4.08386	4.00551	2.89495	Uncharacterized protein YPO0396	S	Function unknown
COG0030	2.6864	2.8585	3.8705	5.77503	6.29123	6.68454	16S rRNA A1518 and A1519 N6-dimethyltransferase RsmA/KsgA/DIM1 (may also have DNA glycosylase/AP lyase activity)	J	Translation, ribosomal structure and biogenesis
COG0749	2.6748	2.8195	3.1954	3.36368	3.20114	4.09859	DNA polymerase I - 3'-5' exonuclease and polymerase domains	L	Replication, recombination and repair
COG2189	2.6334	2.6227	2.2652	5.60873	2.98119	1.24498	Adenine specific DNA methylase Mod	L	Replication, recombination and repair
COG1598	2.6238	2.1782	2.6622	5.97621	4.4987	2.81192	Predicted nuclease of the RNAse H fold, HicB family	V	Defense mechanisms
COG3292	2.6205	2.2347	2.729	3.24523	3.11375	3.56791	Periplasmic ligand-binding sensor domain	T	Signal transduction mechanisms
COG1033	2.5716	1.358	1.1868	6.46252	0.518798	2.29823	Predicted exporter protein, RND superfamily	R	General function prediction only
COG3311	2.5452	2.0183	2.429	3.6345	2.15526	4.16483	Predicted DNA-binding transcriptional regulator AlpA	K	Transcription
COG0618	2.4549	1.5211	1.7064	3.17588	2.32365	3.04801	nanoRNase/pAp phosphatase, hydrolyzes c-di-AMP and oligoRNAs	F	Nucleotide transport and metabolism
COG1309	2.3864	1.9786	2.9067	2.89483	2.05496	3.02258	DNA-binding transcriptional regulator, AcrR family	K	Transcription
COG5277	2.386	1.7226	1.7846	2.78815	2.20976	2.0495	Actin-related protein	Z	Cytoskeleton
COG2873	2.3401	1.9232	1.8444	-2.66554	-2.01694	-2.21843	O-acetylhomoserine/O-acetylserine sulfhydrylase, pyridoxal phosphate-dependent	E	Amino acid transport and metabolism
COG1100	2.3226	2.9034	2.8461	2.01367	3.36507	2.58079	GTPase SAR1 family domain	R	General function prediction only
COG1670	2.3093	1.7969	1.3522	5.58335	4.59487	4.86914	Protein N-acetyltransferase, RimJ/RimL family	J	Translation, ribosomal structure and biogenesis
COG0223	2.3088	1.8395	1.8383	2.74599	2.24251	2.00328	Methionyl-tRNA formyltransferase	J	Translation, ribosomal structure and biogenesis
COG3681	2.2988	2.0185	1.7991	2.08554	2.17946	2.11329	L-cysteine desulfidase	E	Amino acid transport and metabolism
COG1020	2.2632	0.52591	0.63103	1.33496	0.546414	0.545493	Non-ribosomal peptide synthetase component F	Q	Secondary metabolites biosynthesis, transport and catabolism
COG0551	2.2483	2.2248	2.709	2.9484	2.99096	3.71831	ssDNA-binding Zn-finger and Zn-ribbon domains of topoisomerase 1	L	Replication, recombination and repair
COG1611	2.245	2.3967	2.2007	4.02455	3.12582	2.84009	Predicted Rossmann fold nucleotide-binding protein	R	General function prediction only
COG3467	2.2294	1.7079	0.53315	4.06853	2.9581	2.43818	Nitroimidazol reductase NimA or a related FMN-containing flavoprotein, pyridoxamine 5'-phosphate oxidase superfamily	V	Defense mechanisms
COG4942	2.1876	1.7506	2.4498	4.66508	4.85393	4.74176	Septal ring factor EnvC, activator of murein hydrolases AmiA and AmiB	D	Cell cycle control, cell division, chromosome partitioning
COG0769	2.1793	2.9748	2.7266	2.91755	3.50033	3.26881	UDP-N-acetylmuramyl tripeptide synthase	M	Cell wall/membrane/envelope biogenesis
COG3513	2.1712	1.8689	2.0993	2.09208	2.24113	2.6369	CRISPR/Cas system Type II associated protein, contains McrA/HNH and RuvC-like nuclease domains	V	Defense mechanisms
COG0534	2.1622	0.99728	1.6268	3.53544	1.33993	1.17743	Na+-driven multidrug efflux pump	V	Defense mechanisms
COG0037	2.1362	1.2592	1.673	3.04075	1.37296	2.27379	tRNA(Ile)-lysidine synthase TilS/MesJ	J	Translation, ribosomal structure and biogenesis
COG0840	2.1274	2.415	2.6976	2.87	2.77111	2.97391	Methyl-accepting chemotaxis protein	N	Cell motility
COG1448	2.1227	2.5518	1.7077	1.92892	2.86317	3.02934	Aspartate/tyrosine/aromatic aminotransferase	E	Amino acid transport and metabolism
COG5295	2.1027	1.4898	0.69069	2.15949	1.56486	0.673955	Autotransporter adhesin	U	Intracellular trafficking, secretion, and vesicular transport
COG4951	2.1018	2.8026	2.341	3.30794	5.57475	2.01893	Uncharacterized protein	S	Function unknown
COG2816	2.0877	1.6176	1.0016	2.26285	2.1985	0.878007	NADH pyrophosphatase NudC, Nudix superfamily	F	Nucleotide transport and metabolism
COG3981	2.082	1.5097	1.5884	2.02745	2.5066	2.27022	Predicted acetyltransferase	R	General function prediction only
COG5283	2.0804	1.5296	1.4736	1.87176	0.495763	1.32989	Phage-related tail protein	X	Mobilome: prophages, transposons
COG0790	2.0759	2.4113	2.3277	3.67402	2.8705	3.04853	TPR repeat	T	Signal transduction mechanisms
COG0435	2.0753	1.4584	1.2585	-3.71314	-3.08507	-3.22144	Glutathionyl-hydroquinone reductase	C	Energy production and conversion
COG3039	2.0725	1.4925	1.1485	2.09067	1.01624	0.297885	Transposase and inactivated derivatives, IS5 family	X	Mobilome: prophages, transposons
COG1952	2.0638	1.387	1.2149	2.93203	2.23815	2.14047	Preprotein translocase subunit SecB	U	Intracellular trafficking, secretion, and vesicular transport
COG1974	2.0332	0.57193	0.92494	2.13881	1.52339	1.79802	SOS-response transcriptional repressor LexA (RecA-mediated autopeptidase)	K	Transcription
COG3843	2.0188	2.7997	1.7484	2.93286	2.03091	0.310648	Type IV secretory pathway, VirD2 components (relaxase)	U	Intracellular trafficking, secretion, and vesicular transport
COG0337	2.0137	1.2411	0.6168	2.21336	2.03992	0.545684	3-dehydroquinate synthetase	E	Amino acid transport and metabolism
COG0024	2.009	2.6341	2.684	2.5311	2.29834	1.4916	Methionine aminopeptidase	J	Translation, ribosomal structure and biogenesis
COG1203	2.0088	2.1327	2.6567	1.94571	3.08911	2.69148	CRISPR/Cas system-associated endonuclease/helicase Cas3	V	Defense mechanisms
COG1018	2.0022	1.8939	1.9237	3.54297	2.05024	2.54149	Ferredoxin-NADP reductase	C	Energy production and conversion
COG0780	1.9851	2.5663	2.808	6.6943	5.25142	7.18436	NADPH-dependent 7-cyano-7-deazaguanine reductase QueF, C-terminal domain, T-fold superfamily	J	Translation, ribosomal structure and biogenesis
COG1165	1.9332	2.5059	1.5476	4.0176	2.79611	2.74001	2-succinyl-5-enolpyruvyl-6-hydroxy-3-cyclohexene-1-carboxylate synthase	H	Coenzyme transport and metabolism
COG4100	1.9232	3.1648	3.5946	6.10057	5.56447	4.75011	Cystathionine beta-lyase family protein involved in aluminum resistance	P	Inorganic ion transport and metabolism
COG3088	1.9114	1.6695	3.3555	3.46787	3.75843	5.15423	Cytochrome c-type biogenesis protein CcmH/NrfF	C	Energy production and conversion
COG0210	1.8676	1.9439	2.3736	3.84796	3.84107	3.74432	Superfamily I DNA or RNA helicase	L	Replication, recombination and repair
COG0386	1.8219	2.2826	2.2304	1.98863	3.84829	3.45113	Glutathione peroxidase, house-cleaning role in reducing lipid peroxides	V	Defense mechanisms
COG1432	1.7811	2.1718	1.611	3.27596	4.12626	2.57353	Uncharacterized conserved protein, LabA/DUF88 family	S	Function unknown
COG1200	1.7184	3.0283	2.6908	2.56466	3.25353	2.72566	RecG-like helicase	L	Replication, recombination and repair
COG3109	1.5987	1.8802	2.2932	2.09954	2.33951	2.64887	sRNA-binding protein	T	Signal transduction mechanisms
COG1876	1.5851	1.4621	2.5604	1.8816	2.11323	4.18421	LD-carboxypeptidase LdcB, LAS superfamily	M	Cell wall/membrane/envelope biogenesis
COG0804	1.538	2.0031	1.498	-3.28045	-2.73666	-3.07382	Urease alpha subunit	E	Amino acid transport and metabolism
COG3899	1.4939	1.926	2.0312	1.39169	0.099453	1.91834	Predicted ATPase	R	General function prediction only
COG2226	1.4794	2.0035	1.9703	1.04351	1.98019	3.38349	Ubiquinone/menaquinone biosynthesis C-methylase UbiE	H	Coenzyme transport and metabolism
COG2730	1.4609	2.5774	2.4359	2.3601	2.5253	2.02551	Aryl-phospho-beta-D-glucosidase BglC, GH1 family	G	Carbohydrate transport and metabolism
COG4659	1.4104	1.3879	2.1006	1.62731	1.54773	4.71899	Na+-translocating ferredoxin:NAD+ oxidoreductase RNF, RnfG subunit	C	Energy production and conversion
COG4603	1.3108	1.8537	2.0192	0.825548	1.03877	2.16311	ABC-type uncharacterized transport system, permease component	R	General function prediction only
COG0357	1.2727	1.5188	2.0588	2.08003	2.27785	3.02812	16S rRNA G527 N7-methylase RsmG (former glucose-inhibited division protein B)	J	Translation, ribosomal structure and biogenesis
COG3077	1.2261	2.0282	1.4783	1.14833	3.53068	1.83947	Antitoxin component of the RelBE or YafQ-DinJ toxin-antitoxin module	V	Defense mechanisms
COG0773	1.1625	2.05	1.922	2.60792	3.39306	3.19651	UDP-N-acetylmuramate-alanine ligase	M	Cell wall/membrane/envelope biogenesis
COG2609	1.1582	2.0059	1.8186	2.97102	3.12903	3.75623	Pyruvate dehydrogenase complex, dehydrogenase (E1) component	C	Energy production and conversion
COG0161	1.1183	2.2213	0.66691	0.874066	1.07762	0.291017	Adenosylmethionine-8-amino-7-oxononanoate aminotransferase	H	Coenzyme transport and metabolism
COG1331	1.0725	2.0269	2.1134	1.10901	1.94916	2.29745	Uncharacterized conserved protein YyaL, SSP411 family, contains thoiredoxin and six-hairpin glycosidase-like domains	R	General function prediction only
COG1222	0.92813	2.4222	1.9821	1.8708	3.09983	3.02952	ATP-dependent 26S proteasome regulatory subunit	O	Posttranslational modification, protein turnover, chaperones
COG0735	0.76573	1.1417	2.0774	1.60815	2.23107	2.85504	Fe2+ or Zn2+ uptake regulation protein	P	Inorganic ion transport and metabolism
