# Supplementary material for: Metaproteomics reveals associations between microbiome and intestinal extracellular vesicle proteins in pediatric inflammatory bowel disease
Source: Nat Commun. 2018 Jul 20;9:2873. doi: 10.1038/s41467-018-05357-4 (PMC6054643; doi:10.1038/s41467-018-05357-4)
Supplement: Supplementary file 7 — Supplementary Data 4 [file 41467_2018_5357_MOESM7_ESM.xlsx]

## Sheet: Sheet1
Supplementary Data 3. Microbial taxa identified with metaproteomics in the MLI samples of pediatric patients.
Taxon name	Peptide count	PSM count	Rank level	Full lineage
				Superkingdom	kingdom	Phylum	Class	Order	Family	Genus	Species
Bacteria	163585	2221777	Superkingdom	Bacteria
Eukaryota	141	4666	Superkingdom	Eukaryota
Viruses	57	1147	Superkingdom	Viruses
Fungi	50	842	Kingdom	Eukaryota	Fungi
Archaea	21	367	Superkingdom	Archaea
Bacteroidetes	66961	837720	Phylum	Bacteria		Bacteroidetes
Firmicutes	58133	696277	Phylum	Bacteria		Firmicutes
Proteobacteria	7719	41675	Phylum	Bacteria		Proteobacteria
Actinobacteria	4806	34582	Phylum	Bacteria		Actinobacteria
Verrucomicrobia	3515	17812	Phylum	Bacteria		Verrucomicrobia
Actinobacteria	3006	19924	Phylum	Bacteria		Actinobacteria
Spirochaetes	493	1370	Phylum	Bacteria		Spirochaetes
Ascomycota	41	488	Phylum	Eukaryota	Fungi	Ascomycota
Fusobacteria	21	291	Phylum	Bacteria		Fusobacteria
Chlamydiae	17	170	Phylum	Bacteria		Chlamydiae
Euryarchaeota	16	113	Phylum	Archaea		Euryarchaeota
Synergistetes	10	289	Phylum	Bacteria		Synergistetes
Tenericutes	9	70	Phylum	Bacteria		Tenericutes
Thermotogae	7	46	Phylum	Bacteria		Thermotogae
Thermotogae	7	46	Phylum	Bacteria		Thermotogae
Cyanobacteria	6	31	Phylum	Bacteria		Cyanobacteria
Basidiomycota	5	337	Phylum	Eukaryota	Fungi	Basidiomycota
Chloroflexi	3	4	Phylum	Bacteria		Chloroflexi
Planctomycetes	3	732	Phylum	Bacteria		Planctomycetes
Bacteroidia	65311	800894	Class	Bacteria		Bacteroidetes	Bacteroidia
Clostridia	41778	482974	Class	Bacteria		Firmicutes	Clostridia
Verrucomicrobiae	3491	17588	Class	Bacteria		Verrucomicrobia	Verrucomicrobiae
Gammaproteobacteria	2572	9828	Class	Bacteria		Proteobacteria	Gammaproteobacteria
Betaproteobacteria	2023	11966	Class	Bacteria		Proteobacteria	Betaproteobacteria
Coriobacteriia	1762	14393	Class	Bacteria		Actinobacteria	Coriobacteriia
Erysipelotrichia	1585	5954	Class	Bacteria		Firmicutes	Erysipelotrichia
Negativicutes	888	5288	Class	Bacteria		Firmicutes	Negativicutes
Spirochaetia	492	1365	Class	Bacteria		Spirochaetes	Spirochaetia
Deltaproteobacteria	326	2381	Class	Bacteria		Proteobacteria	Deltaproteobacteria
Bacilli	145	2764	Class	Bacteria		Firmicutes	Bacilli
Alphaproteobacteria	144	743	Class	Bacteria		Proteobacteria	Alphaproteobacteria
Saccharomycetes	32	462	Class	Eukaryota	Fungi	Ascomycota	Saccharomycetes
Tissierellia	25	327	Class	Bacteria		Firmicutes	Tissierellia
Flavobacteriia	21	149	Class	Bacteria		Bacteroidetes	Flavobacteriia
Fusobacteriia	21	291	Class	Bacteria		Fusobacteria	Fusobacteriia
Chlamydiia	17	170	Class	Bacteria		Chlamydiae	Chlamydiia
Epsilonproteobacteria	12	221	Class	Bacteria		Proteobacteria	Epsilonproteobacteria
Synergistia	10	289	Class	Bacteria		Synergistetes	Synergistia
Mollicutes	9	70	Class	Bacteria		Tenericutes	Mollicutes
Sphingobacteriia	7	18	Class	Bacteria		Bacteroidetes	Sphingobacteriia
Methanobacteria	6	20	Class	Archaea		Euryarchaeota	Methanobacteria
Agaricomycetes	5	337	Class	Eukaryota	Fungi	Basidiomycota	Agaricomycetes
Methanomicrobia	5	46	Class	Archaea		Euryarchaeota	Methanomicrobia
Cytophagia	4	104	Class	Bacteria		Bacteroidetes	Cytophagia
Opitutae	3	98	Class	Bacteria		Verrucomicrobia	Opitutae
Bacteroidales	65311	800894	Order	Bacteria		Bacteroidetes	Bacteroidia	Bacteroidales
Clostridiales	41705	482013	Order	Bacteria		Firmicutes	Clostridia	Clostridiales
Verrucomicrobiales	3491	17588	Order	Bacteria		Verrucomicrobia	Verrucomicrobiae	Verrucomicrobiales
Bifidobacteriales	2834	18314	Order	Bacteria		Actinobacteria	Actinobacteria	Bifidobacteriales
Enterobacterales	2222	7622	Order	Bacteria		Proteobacteria	Gammaproteobacteria	Enterobacterales
Burkholderiales	1968	11615	Order	Bacteria		Proteobacteria	Betaproteobacteria	Burkholderiales
Coriobacteriales	1587	13267	Order	Bacteria		Actinobacteria	Coriobacteriia	Coriobacteriales
Erysipelotrichales	1585	5954	Order	Bacteria		Firmicutes	Erysipelotrichia	Erysipelotrichales
Acidaminococcales	561	3838	Order	Bacteria		Firmicutes	Negativicutes	Acidaminococcales
Brachyspirales	477	1120	Order	Bacteria		Spirochaetes	Spirochaetia	Brachyspirales
Desulfovibrionales	310	2198	Order	Bacteria		Proteobacteria	Deltaproteobacteria	Desulfovibrionales
Selenomonadales	167	696	Order	Bacteria		Firmicutes	Negativicutes	Selenomonadales
Eggerthellales	120	584	Order	Bacteria		Actinobacteria	Coriobacteriia	Eggerthellales
Veillonellales	118	405	Order	Bacteria		Firmicutes	Negativicutes	Veillonellales
Rhodospirillales	117	321	Order	Bacteria		Proteobacteria	Alphaproteobacteria	Rhodospirillales
Lactobacillales	103	1523	Order	Bacteria		Firmicutes	Bacilli	Lactobacillales
Pasteurellales	61	305	Order	Bacteria		Proteobacteria	Gammaproteobacteria	Pasteurellales
Bacillales	39	923	Order	Bacteria		Firmicutes	Bacilli	Bacillales
Saccharomycetales	32	462	Order	Eukaryota	Fungi	Ascomycota	Saccharomycetes	Saccharomycetales
Actinomycetales	25	45	Order	Bacteria		Actinobacteria	Actinobacteria	Actinomycetales
Fusobacteriales	21	291	Order	Bacteria		Fusobacteria	Fusobacteriia	Fusobacteriales
Caudovirales	20	655	Order	Viruses				Caudovirales
Flavobacteriales	20	148	Order	Bacteria		Bacteroidetes	Flavobacteriia	Flavobacteriales
Tissierellales	20	250	Order	Bacteria		Firmicutes	Tissierellia	Tissierellales
Chlamydiales	17	170	Order	Bacteria		Chlamydiae	Chlamydiia	Chlamydiales
Spirochaetales	13	244	Order	Bacteria		Spirochaetes	Spirochaetia	Spirochaetales
Campylobacterales	12	221	Order	Bacteria		Proteobacteria	Epsilonproteobacteria	Campylobacterales
Synergistales	10	289	Order	Bacteria		Synergistetes	Synergistia	Synergistales
Aeromonadales	9	542	Order	Bacteria		Proteobacteria	Gammaproteobacteria	Aeromonadales
Rhizobiales	8	243	Order	Bacteria		Proteobacteria	Alphaproteobacteria	Rhizobiales
Rhodobacterales	8	60	Order	Bacteria		Proteobacteria	Alphaproteobacteria	Rhodobacterales
Neisseriales	7	26	Order	Bacteria		Proteobacteria	Betaproteobacteria	Neisseriales
Sphingobacteriales	7	18	Order	Bacteria		Bacteroidetes	Sphingobacteriia	Sphingobacteriales
Methanobacteriales	6	20	Order	Archaea		Euryarchaeota	Methanobacteria	Methanobacteriales
Streptomycetales	6	595	Order	Bacteria		Actinobacteria	Actinobacteria	Streptomycetales
Thermoanaerobacterales	6	55	Order	Bacteria		Firmicutes	Clostridia	Thermoanaerobacterales
Corynebacteriales	5	64	Order	Bacteria		Actinobacteria	Actinobacteria	Corynebacteriales
Micrococcales	5	6	Order	Bacteria		Actinobacteria	Actinobacteria	Micrococcales
Mycoplasmatales	5	47	Order	Bacteria		Tenericutes	Mollicutes	Mycoplasmatales
Pseudomonadales	5	43	Order	Bacteria		Proteobacteria	Gammaproteobacteria	Pseudomonadales
Xanthomonadales	5	72	Order	Bacteria		Proteobacteria	Gammaproteobacteria	Xanthomonadales
Caulobacterales	4	91	Order	Bacteria		Proteobacteria	Alphaproteobacteria	Caulobacterales
Cytophagales	4	104	Order	Bacteria		Bacteroidetes	Cytophagia	Cytophagales
Desulfuromonadales	4	13	Order	Bacteria		Proteobacteria	Deltaproteobacteria	Desulfuromonadales
Herpesvirales	4	19	Order	Viruses				Herpesvirales
Synechococcales	4	24	Order	Bacteria		Cyanobacteria		Synechococcales
Thiotrichales	4	42	Order	Bacteria		Proteobacteria	Gammaproteobacteria	Thiotrichales
Agaricales	3	243	Order	Eukaryota	Fungi	Basidiomycota	Agaricomycetes	Agaricales
Desulfobacterales	3	24	Order	Bacteria		Proteobacteria	Deltaproteobacteria	Desulfobacterales
Myxococcales	3	31	Order	Bacteria		Proteobacteria	Deltaproteobacteria	Myxococcales
Rhodocyclales	3	9	Order	Bacteria		Proteobacteria	Betaproteobacteria	Rhodocyclales
Sphingomonadales	3	20	Order	Bacteria		Proteobacteria	Alphaproteobacteria	Sphingomonadales
Bacteroidaceae	38597	516867	Family	Bacteria		Bacteroidetes	Bacteroidia	Bacteroidales	Bacteroidaceae
Ruminococcaceae	8855	138582	Family	Bacteria		Firmicutes	Clostridia	Clostridiales	Ruminococcaceae
Lachnospiraceae	6698	48624	Family	Bacteria		Firmicutes	Clostridia	Clostridiales	Lachnospiraceae
Prevotellaceae	6268	35675	Family	Bacteria		Bacteroidetes	Bacteroidia	Bacteroidales	Prevotellaceae
Porphyromonadaceae	4263	29881	Family	Bacteria		Bacteroidetes	Bacteroidia	Bacteroidales	Porphyromonadaceae
Rikenellaceae	4063	33709	Family	Bacteria		Bacteroidetes	Bacteroidia	Bacteroidales	Rikenellaceae
Akkermansiaceae	3482	17531	Family	Bacteria		Verrucomicrobia	Verrucomicrobiae	Verrucomicrobiales	Akkermansiaceae
Clostridiaceae	3020	27208	Family	Bacteria		Firmicutes	Clostridia	Clostridiales	Clostridiaceae
Bifidobacteriaceae	2834	18314	Family	Bacteria		Actinobacteria	Actinobacteria	Bifidobacteriales	Bifidobacteriaceae
Enterobacteriaceae	1899	6033	Family	Bacteria		Proteobacteria	Gammaproteobacteria	Enterobacterales	Enterobacteriaceae
Sutterellaceae	1837	10917	Family	Bacteria		Proteobacteria	Betaproteobacteria	Burkholderiales	Sutterellaceae
Erysipelotrichaceae	1585	5954	Family	Bacteria		Firmicutes	Erysipelotrichia	Erysipelotrichales	Erysipelotrichaceae
Coriobacteriaceae	1465	11941	Family	Bacteria		Actinobacteria	Coriobacteriia	Coriobacteriales	Coriobacteriaceae
Eubacteriaceae	1042	5662	Family	Bacteria		Firmicutes	Clostridia	Clostridiales	Eubacteriaceae
Odoribacteraceae	771	3906	Family	Bacteria		Bacteroidetes	Bacteroidia	Bacteroidales	Odoribacteraceae
Oscillospiraceae	600	5743	Family	Bacteria		Firmicutes	Clostridia	Clostridiales	Oscillospiraceae
Acidaminococcaceae	561	3838	Family	Bacteria		Firmicutes	Negativicutes	Acidaminococcales	Acidaminococcaceae
Brachyspiraceae	477	1120	Family	Bacteria		Spirochaetes	Spirochaetia	Brachyspirales	Brachyspiraceae
Desulfovibrionaceae	303	2177	Family	Bacteria		Proteobacteria	Deltaproteobacteria	Desulfovibrionales	Desulfovibrionaceae
Selenomonadaceae	161	414	Family	Bacteria		Firmicutes	Negativicutes	Selenomonadales	Selenomonadaceae
Eggerthellaceae	120	584	Family	Bacteria		Actinobacteria	Coriobacteriia	Eggerthellales	Eggerthellaceae
Veillonellaceae	118	405	Family	Bacteria		Firmicutes	Negativicutes	Veillonellales	Veillonellaceae
Rhodospirillaceae	106	269	Family	Bacteria		Proteobacteria	Alphaproteobacteria	Rhodospirillales	Rhodospirillaceae
Streptococcaceae	62	652	Family	Bacteria		Firmicutes	Bacilli	Lactobacillales	Streptococcaceae
Pasteurellaceae	61	305	Family	Bacteria		Proteobacteria	Gammaproteobacteria	Pasteurellales	Pasteurellaceae
Peptostreptococcaceae	43	446	Family	Bacteria		Firmicutes	Clostridia	Clostridiales	Peptostreptococcaceae
Lactobacillaceae	28	394	Family	Bacteria		Firmicutes	Bacilli	Lactobacillales	Lactobacillaceae
Actinomycetaceae	25	45	Family	Bacteria		Actinobacteria	Actinobacteria	Actinomycetales	Actinomycetaceae
Fusobacteriaceae	21	291	Family	Bacteria		Fusobacteria	Fusobacteriia	Fusobacteriales	Fusobacteriaceae
Peptoniphilaceae	20	250	Family	Bacteria		Firmicutes	Tissierellia	Tissierellales	Peptoniphilaceae
Flavobacteriaceae	18	135	Family	Bacteria		Bacteroidetes	Flavobacteriia	Flavobacteriales	Flavobacteriaceae
Bacillaceae	17	120	Family	Bacteria		Firmicutes	Bacilli	Bacillales	Bacillaceae
Chlamydiaceae	17	170	Family	Bacteria		Chlamydiae	Chlamydiia	Chlamydiales	Chlamydiaceae
Spirochaetaceae	13	244	Family	Bacteria		Spirochaetes	Spirochaetia	Spirochaetales	Spirochaetaceae
Peptococcaceae	12	397	Family	Bacteria		Firmicutes	Clostridia	Clostridiales	Peptococcaceae
Morganellaceae	11	61	Family	Bacteria		Proteobacteria	Gammaproteobacteria	Enterobacterales	Morganellaceae
Clostridiales Family XIII. Incertae Sedis	10	64	Family	Bacteria		Firmicutes	Clostridia	Clostridiales	Clostridiales Family XIII. Incertae Sedis
Atopobiaceae	9	60	Family	Bacteria		Actinobacteria	Coriobacteriia	Coriobacteriales	Atopobiaceae
Saccharomycetaceae	9	132	Family	Eukaryota	Fungi	Ascomycota	Saccharomycetes	Saccharomycetales	Saccharomycetaceae
Succinivibrionaceae	9	542	Family	Bacteria		Proteobacteria	Gammaproteobacteria	Aeromonadales	Succinivibrionaceae
Phaffomycetaceae	8	14	Family	Eukaryota	Fungi	Ascomycota	Saccharomycetes	Saccharomycetales	Phaffomycetaceae
Synergistaceae	8	286	Family	Bacteria		Synergistetes	Synergistia	Synergistales	Synergistaceae
Campylobacteraceae	7	170	Family	Bacteria		Proteobacteria	Epsilonproteobacteria	Campylobacterales	Campylobacteraceae
Debaryomycetaceae	7	255	Family	Eukaryota	Fungi	Ascomycota	Saccharomycetes	Saccharomycetales	Debaryomycetaceae
Neisseriaceae	7	26	Family	Bacteria		Proteobacteria	Betaproteobacteria	Neisseriales	Neisseriaceae
Podoviridae	7	317	Family	Viruses				Caudovirales	Podoviridae
Poxviridae	7	50	Family	Viruses					Poxviridae
Rhodobacteraceae	7	59	Family	Bacteria		Proteobacteria	Alphaproteobacteria	Rhodobacterales	Rhodobacteraceae
Sphingobacteriaceae	7	18	Family	Bacteria		Bacteroidetes	Sphingobacteriia	Sphingobacteriales	Sphingobacteriaceae
Baculoviridae	6	88	Family	Viruses					Baculoviridae
Methanobacteriaceae	6	20	Family	Archaea		Euryarchaeota	Methanobacteria	Methanobacteriales	Methanobacteriaceae
Myoviridae	6	201	Family	Viruses				Caudovirales	Myoviridae
Paenibacillaceae	6	447	Family	Bacteria		Firmicutes	Bacilli	Bacillales	Paenibacillaceae
Siphoviridae	6	128	Family	Viruses				Caudovirales	Siphoviridae
Streptomycetaceae	6	595	Family	Bacteria		Actinobacteria	Actinobacteria	Streptomycetales	Streptomycetaceae
Acetobacteraceae	5	22	Family	Bacteria		Proteobacteria	Alphaproteobacteria	Rhodospirillales	Acetobacteraceae
Helicobacteraceae	5	52	Family	Bacteria		Proteobacteria	Epsilonproteobacteria	Campylobacterales	Helicobacteraceae
Leuconostocaceae	5	439	Family	Bacteria		Firmicutes	Bacilli	Lactobacillales	Leuconostocaceae
Metschnikowiaceae	5	59	Family	Eukaryota	Fungi	Ascomycota	Saccharomycetes	Saccharomycetales	Metschnikowiaceae
Mycoplasmataceae	5	47	Family	Bacteria		Tenericutes	Mollicutes	Mycoplasmatales	Mycoplasmataceae
Sporomusaceae	5	282	Family	Bacteria		Firmicutes	Negativicutes	Selenomonadales	Sporomusaceae
Xanthomonadaceae	5	72	Family	Bacteria		Proteobacteria	Gammaproteobacteria	Xanthomonadales	Xanthomonadaceae
Caulobacteraceae	4	91	Family	Bacteria		Proteobacteria	Alphaproteobacteria	Caulobacterales	Caulobacteraceae
Mimiviridae	4	48	Family	Viruses					Mimiviridae
Rhizobiaceae	4	8	Family	Bacteria		Proteobacteria	Alphaproteobacteria	Rhizobiales	Rhizobiaceae
Staphylococcaceae	4	24	Family	Bacteria		Firmicutes	Bacilli	Bacillales	Staphylococcaceae
Thermoanaerobacteraceae	4	20	Family	Bacteria		Firmicutes	Clostridia	Thermoanaerobacterales	Thermoanaerobacteraceae
Alcaligenaceae	3	31	Family	Bacteria		Proteobacteria	Betaproteobacteria	Burkholderiales	Alcaligenaceae
Desulfobacteraceae	3	24	Family	Bacteria		Proteobacteria	Deltaproteobacteria	Desulfobacterales	Desulfobacteraceae
Geobacteraceae	3	9	Family	Bacteria		Proteobacteria	Deltaproteobacteria	Desulfuromonadales	Geobacteraceae
Herpesviridae	3	15	Family	Viruses				Herpesvirales	Herpesviridae
Marinilabiliaceae	3	19	Family	Bacteria		Bacteroidetes	Bacteroidia	Bacteroidales	Marinilabiliaceae
Micrococcaceae	3	4	Family	Bacteria		Actinobacteria	Actinobacteria	Micrococcales	Micrococcaceae
Nimaviridae	3	202	Family	Viruses					Nimaviridae
Pseudomonadaceae	3	20	Family	Bacteria		Proteobacteria	Gammaproteobacteria	Pseudomonadales	Pseudomonadaceae
Rhodocyclaceae	3	9	Family	Bacteria		Proteobacteria	Betaproteobacteria	Rhodocyclales	Rhodocyclaceae
Bacteroides	38597	516867	Genus	Bacteria		Bacteroidetes	Bacteroidia	Bacteroidales	Bacteroidaceae	Bacteroides
Faecalibacterium	6593	116155	Genus	Bacteria		Firmicutes	Clostridia	Clostridiales	Ruminococcaceae	Faecalibacterium
Prevotella	5646	30575	Genus	Bacteria		Bacteroidetes	Bacteroidia	Bacteroidales	Prevotellaceae	Prevotella
Alistipes	4056	33664	Genus	Bacteria		Bacteroidetes	Bacteroidia	Bacteroidales	Rikenellaceae	Alistipes
Akkermansia	3482	17531	Genus	Bacteria		Verrucomicrobia	Verrucomicrobiae	Verrucomicrobiales	Akkermansiaceae	Akkermansia
Parabacteroides	3374	20925	Genus	Bacteria		Bacteroidetes	Bacteroidia	Bacteroidales	Porphyromonadaceae	Parabacteroides
Clostridium	2669	24000	Genus	Bacteria		Firmicutes	Clostridia	Clostridiales	Clostridiaceae	Clostridium
Bifidobacterium	2566	15251	Genus	Bacteria		Actinobacteria	Actinobacteria	Bifidobacteriales	Bifidobacteriaceae	Bifidobacterium
Sutterella	1817	10851	Genus	Bacteria		Proteobacteria	Betaproteobacteria	Burkholderiales	Sutterellaceae	Sutterella
Collinsella	1412	11622	Genus	Bacteria		Actinobacteria	Coriobacteriia	Coriobacteriales	Coriobacteriaceae	Collinsella
Blautia	1318	10644	Genus	Bacteria		Firmicutes	Clostridia	Clostridiales	Lachnospiraceae	Blautia
Coprococcus	1168	7363	Genus	Bacteria		Firmicutes	Clostridia	Clostridiales	Lachnospiraceae	Coprococcus
Ruminococcus	1109	5078	Genus	Bacteria		Firmicutes	Clostridia	Clostridiales	Ruminococcaceae	Ruminococcus
Eubacterium	1014	5347	Genus	Bacteria		Firmicutes	Clostridia	Clostridiales	Eubacteriaceae	Eubacterium
Dorea	949	7817	Genus	Bacteria		Firmicutes	Clostridia	Clostridiales	Lachnospiraceae	Dorea
Odoribacter	771	3906	Genus	Bacteria		Bacteroidetes	Bacteroidia	Bacteroidales	Odoribacteraceae	Odoribacter
Oscillibacter	600	5743	Genus	Bacteria		Firmicutes	Clostridia	Clostridiales	Oscillospiraceae	Oscillibacter
Roseburia	586	3421	Genus	Bacteria		Firmicutes	Clostridia	Clostridiales	Lachnospiraceae	Roseburia
Klebsiella	544	1423	Genus	Bacteria		Proteobacteria	Gammaproteobacteria	Enterobacterales	Enterobacteriaceae	Klebsiella
Phascolarctobacterium	538	3310	Genus	Bacteria		Firmicutes	Negativicutes	Acidaminococcales	Acidaminococcaceae	Phascolarctobacterium
Lachnoclostridium	506	2573	Genus	Bacteria		Firmicutes	Clostridia	Clostridiales	Lachnospiraceae	Lachnoclostridium
Catenibacterium	487	1391	Genus	Bacteria		Firmicutes	Erysipelotrichia	Erysipelotrichales	Erysipelotrichaceae	Catenibacterium
Flavonifractor	485	3317	Genus	Bacteria		Firmicutes	Clostridia	Clostridiales		Flavonifractor
Brachyspira	477	1120	Genus	Bacteria		Spirochaetes	Spirochaetia	Brachyspirales	Brachyspiraceae	Brachyspira
Paraprevotella	448	3814	Genus	Bacteria		Bacteroidetes	Bacteroidia	Bacteroidales	Prevotellaceae	Paraprevotella
Holdemanella	302	1341	Genus	Bacteria		Firmicutes	Erysipelotrichia	Erysipelotrichales	Erysipelotrichaceae	Holdemanella
Subdoligranulum	293	3259	Genus	Bacteria		Firmicutes	Clostridia	Clostridiales	Ruminococcaceae	Subdoligranulum
Bilophila	248	1912	Genus	Bacteria		Proteobacteria	Deltaproteobacteria	Desulfovibrionales	Desulfovibrionaceae	Bilophila
Erysipelatoclostridium	233	1202	Genus	Bacteria		Firmicutes	Erysipelotrichia	Erysipelotrichales	Erysipelotrichaceae	Erysipelatoclostridium
Escherichia	173	596	Genus	Bacteria		Proteobacteria	Gammaproteobacteria	Enterobacterales	Enterobacteriaceae	Escherichia
Butyricicoccus	148	667	Genus	Bacteria		Firmicutes	Clostridia	Clostridiales	Clostridiaceae	Butyricicoccus
Fusicatenibacter	124	574	Genus	Bacteria		Firmicutes	Clostridia	Clostridiales	Lachnospiraceae	Fusicatenibacter
Ruminiclostridium	123	615	Genus	Bacteria		Firmicutes	Clostridia	Clostridiales	Ruminococcaceae	Ruminiclostridium
Megamonas	122	202	Genus	Bacteria		Firmicutes	Negativicutes	Selenomonadales	Selenomonadaceae	Megamonas
Hungatella	111	1760	Genus	Bacteria		Firmicutes	Clostridia	Clostridiales	Clostridiaceae	Hungatella
Tyzzerella	102	464	Genus	Bacteria		Firmicutes	Clostridia	Clostridiales	Lachnospiraceae	Tyzzerella
Azospirillum	101	261	Genus	Bacteria		Proteobacteria	Alphaproteobacteria	Rhodospirillales	Rhodospirillaceae	Azospirillum
Barnesiella	81	578	Genus	Bacteria		Bacteroidetes	Bacteroidia	Bacteroidales	Porphyromonadaceae	Barnesiella
Eggerthella	66	294	Genus	Bacteria		Actinobacteria	Coriobacteriia	Eggerthellales	Eggerthellaceae	Eggerthella
Streptococcus	57	620	Genus	Bacteria		Firmicutes	Bacilli	Lactobacillales	Streptococcaceae	Streptococcus
Dialister	56	117	Genus	Bacteria		Firmicutes	Negativicutes	Veillonellales	Veillonellaceae	Dialister
Butyrivibrio	50	425	Genus	Bacteria		Firmicutes	Clostridia	Clostridiales	Lachnospiraceae	Butyrivibrio
Porphyromonas	50	2202	Genus	Bacteria		Bacteroidetes	Bacteroidia	Bacteroidales	Porphyromonadaceae	Porphyromonas
Anaerostipes	41	266	Genus	Bacteria		Firmicutes	Clostridia	Clostridiales	Lachnospiraceae	Anaerostipes
Veillonella	41	128	Genus	Bacteria		Firmicutes	Negativicutes	Veillonellales	Veillonellaceae	Veillonella
Tannerella	37	534	Genus	Bacteria		Bacteroidetes	Bacteroidia	Bacteroidales	Porphyromonadaceae	Tannerella
Sanguibacteroides	36	146	Genus	Bacteria		Bacteroidetes	Bacteroidia	Bacteroidales	Porphyromonadaceae	Sanguibacteroides
Anaerotruncus	30	149	Genus	Bacteria		Firmicutes	Clostridia	Clostridiales	Ruminococcaceae	Anaerotruncus
Lactobacillus	28	394	Genus	Bacteria		Firmicutes	Bacilli	Lactobacillales	Lactobacillaceae	Lactobacillus
Haemophilus	27	140	Genus	Bacteria		Proteobacteria	Gammaproteobacteria	Pasteurellales	Pasteurellaceae	Haemophilus
Coprobacter	26	54	Genus	Bacteria		Bacteroidetes	Bacteroidia	Bacteroidales	Porphyromonadaceae	Coprobacter
Actinomyces	25	45	Genus	Bacteria		Actinobacteria	Actinobacteria	Actinomycetales	Actinomycetaceae	Actinomyces
Coprobacillus	24	85	Genus	Bacteria		Firmicutes	Erysipelotrichia	Erysipelotrichales	Erysipelotrichaceae	Coprobacillus
Slackia	24	75	Genus	Bacteria		Actinobacteria	Coriobacteriia	Eggerthellales	Eggerthellaceae	Slackia
Lachnospira	23	53	Genus	Bacteria		Firmicutes	Clostridia	Clostridiales	Lachnospiraceae	Lachnospira
Fusobacterium	21	291	Genus	Bacteria		Fusobacteria	Fusobacteriia	Fusobacteriales	Fusobacteriaceae	Fusobacterium
Desulfovibrio	19	70	Genus	Bacteria		Proteobacteria	Deltaproteobacteria	Desulfovibrionales	Desulfovibrionaceae	Desulfovibrio
Parasutterella	18	49	Genus	Bacteria		Proteobacteria	Betaproteobacteria	Burkholderiales	Sutterellaceae	Parasutterella
Chlamydia	17	170	Genus	Bacteria		Chlamydiae	Chlamydiia	Chlamydiales	Chlamydiaceae	Chlamydia
Megasphaera	17	147	Genus	Bacteria		Firmicutes	Negativicutes	Veillonellales	Veillonellaceae	Megasphaera
Acidaminococcus	15	513	Genus	Bacteria		Firmicutes	Negativicutes	Acidaminococcales	Acidaminococcaceae	Acidaminococcus
Marvinbryantia	14	84	Genus	Bacteria		Firmicutes	Clostridia	Clostridiales	Lachnospiraceae	Marvinbryantia
Peptostreptococcus	14	36	Genus	Bacteria		Firmicutes	Clostridia	Clostridiales	Peptostreptococcaceae	Peptostreptococcus
Alloprevotella	13	20	Genus	Bacteria		Bacteroidetes	Bacteroidia	Bacteroidales	Prevotellaceae	Alloprevotella
Holdemania	13	40	Genus	Bacteria		Firmicutes	Erysipelotrichia	Erysipelotrichales	Erysipelotrichaceae	Holdemania
Oribacterium	13	126	Genus	Bacteria		Firmicutes	Clostridia	Clostridiales	Lachnospiraceae	Oribacterium
Peptoniphilus	13	46	Genus	Bacteria		Firmicutes	Tissierellia	Tissierellales	Peptoniphilaceae	Peptoniphilus
Lachnoanaerobaculum	12	154	Genus	Bacteria		Firmicutes	Clostridia	Clostridiales	Lachnospiraceae	Lachnoanaerobaculum
Terrisporobacter	12	24	Genus	Bacteria		Firmicutes	Clostridia	Clostridiales	Peptostreptococcaceae	Terrisporobacter
Bacillus	11	45	Genus	Bacteria		Firmicutes	Bacilli	Bacillales	Bacillaceae	Bacillus
Treponema	11	99	Genus	Bacteria		Spirochaetes	Spirochaetia	Spirochaetales	Spirochaetaceae	Treponema
Mitsuokella	10	28	Genus	Bacteria		Firmicutes	Negativicutes	Selenomonadales	Selenomonadaceae	Mitsuokella
Plesiomonas	9	29	Genus	Bacteria		Proteobacteria	Gammaproteobacteria	Enterobacterales		Plesiomonas
Solobacterium	9	148	Genus	Bacteria		Firmicutes	Erysipelotrichia	Erysipelotrichales	Erysipelotrichaceae	Solobacterium
Succinatimonas	9	542	Genus	Bacteria		Proteobacteria	Gammaproteobacteria	Aeromonadales	Succinivibrionaceae	Succinatimonas
Anaerovibrio	8	60	Genus	Bacteria		Firmicutes	Negativicutes	Selenomonadales	Selenomonadaceae	Anaerovibrio
Cyberlindnera	8	14	Genus	Eukaryota	Fungi	Ascomycota	Saccharomycetes	Saccharomycetales	Phaffomycetaceae	Cyberlindnera
Macellibacteroides	8	87	Genus	Bacteria		Bacteroidetes	Bacteroidia	Bacteroidales	Porphyromonadaceae	Macellibacteroides
Ruthenibacterium	8	17	Genus	Bacteria		Firmicutes	Clostridia	Clostridiales	Ruminococcaceae	Ruthenibacterium
Anaerobium	7	229	Genus	Bacteria		Firmicutes	Clostridia	Clostridiales	Lachnospiraceae	Anaerobium
Anaerofustis	7	183	Genus	Bacteria		Firmicutes	Clostridia	Clostridiales	Eubacteriaceae	Anaerofustis
Campylobacter	7	170	Genus	Bacteria		Proteobacteria	Epsilonproteobacteria	Campylobacterales	Campylobacteraceae	Campylobacter
Catonella	7	211	Genus	Bacteria		Firmicutes	Clostridia	Clostridiales	Lachnospiraceae	Catonella
Stomatobaculum	7	84	Genus	Bacteria		Firmicutes	Clostridia	Clostridiales	Lachnospiraceae	Stomatobaculum
Citrobacter	6	8	Genus	Bacteria		Proteobacteria	Gammaproteobacteria	Enterobacterales	Enterobacteriaceae	Citrobacter
Enterobacter	6	123	Genus	Bacteria		Proteobacteria	Gammaproteobacteria	Enterobacterales	Enterobacteriaceae	Enterobacter
Neisseria	6	14	Genus	Bacteria		Proteobacteria	Betaproteobacteria	Neisseriales	Neisseriaceae	Neisseria
Paenibacillus	6	447	Genus	Bacteria		Firmicutes	Bacilli	Bacillales	Paenibacillaceae	Paenibacillus
Selenomonas	6	68	Genus	Bacteria		Firmicutes	Negativicutes	Selenomonadales	Selenomonadaceae	Selenomonas
Streptomyces	6	595	Genus	Bacteria		Actinobacteria	Actinobacteria	Streptomycetales	Streptomycetaceae	Streptomyces
Atopobium	5	50	Genus	Bacteria		Actinobacteria	Coriobacteriia	Coriobacteriales	Atopobiaceae	Atopobium
Candida	5	229	Genus	Eukaryota	Fungi	Ascomycota	Saccharomycetes	Saccharomycetales	Debaryomycetaceae	Candida
Candidatus Stoquefichus	5	12	Genus	Bacteria		Firmicutes	Erysipelotrichia	Erysipelotrichales	Erysipelotrichaceae	Candidatus Stoquefichus
Clavispora	5	59	Genus	Eukaryota	Fungi	Ascomycota	Saccharomycetes	Saccharomycetales	Metschnikowiaceae	Clavispora
Intestinibacter	5	70	Genus	Bacteria		Firmicutes	Clostridia	Clostridiales	Peptostreptococcaceae	Intestinibacter
Mycoplasma	5	47	Genus	Bacteria		Tenericutes	Mollicutes	Mycoplasmatales	Mycoplasmataceae	Mycoplasma
Saccharomyces	5	34	Genus	Eukaryota	Fungi	Ascomycota	Saccharomycetes	Saccharomycetales	Saccharomycetaceae	Saccharomyces
Shuttleworthia	5	16	Genus	Bacteria		Firmicutes	Clostridia	Clostridiales	Lachnospiraceae	Shuttleworthia
Turicibacter	5	201	Genus	Bacteria		Firmicutes	Erysipelotrichia	Erysipelotrichales	Erysipelotrichaceae	Turicibacter
Acidiphilium	4	21	Genus	Bacteria		Proteobacteria	Alphaproteobacteria	Rhodospirillales	Acetobacteraceae	Acidiphilium
Anaerococcus	4	127	Genus	Bacteria		Firmicutes	Tissierellia	Tissierellales	Peptoniphilaceae	Anaerococcus
Betabaculovirus	4	12	Genus	Viruses					Baculoviridae	Betabaculovirus
Clostridioides	4	8	Genus	Bacteria		Firmicutes	Clostridia	Clostridiales	Peptostreptococcaceae	Clostridioides
Dysgonomonas	4	40	Genus	Bacteria		Bacteroidetes	Bacteroidia	Bacteroidales	Porphyromonadaceae	Dysgonomonas
Flavobacterium	4	43	Genus	Bacteria		Bacteroidetes	Flavobacteriia	Flavobacteriales	Flavobacteriaceae	Flavobacterium
Helicobacter	4	51	Genus	Bacteria		Proteobacteria	Epsilonproteobacteria	Campylobacterales	Helicobacteraceae	Helicobacter
Herbinix	4	41	Genus	Bacteria		Firmicutes	Clostridia	Clostridiales	Lachnospiraceae	Herbinix
Methanobrevibacter	4	7	Genus	Archaea		Euryarchaeota	Methanobacteria	Methanobacteriales	Methanobacteriaceae	Methanobrevibacter
Olsenella	4	11	Genus	Bacteria		Actinobacteria	Coriobacteriia	Coriobacteriales	Atopobiaceae	Olsenella
Paludibacter	4	61	Genus	Bacteria		Bacteroidetes	Bacteroidia	Bacteroidales	Porphyromonadaceae	Paludibacter
Pedobacter	4	5	Genus	Bacteria		Bacteroidetes	Sphingobacteriia	Sphingobacteriales	Sphingobacteriaceae	Pedobacter
Pelosinus	4	280	Genus	Bacteria		Firmicutes	Negativicutes	Selenomonadales	Sporomusaceae	Pelosinus
Providencia	4	25	Genus	Bacteria		Proteobacteria	Gammaproteobacteria	Enterobacterales	Morganellaceae	Providencia
Acetivibrio	3	13	Genus	Bacteria		Firmicutes	Clostridia	Clostridiales	Ruminococcaceae	Acetivibrio
Adlercreutzia	3	14	Genus	Bacteria		Actinobacteria	Coriobacteriia	Eggerthellales	Eggerthellaceae	Adlercreutzia
Betaentomopoxvirus	3	11	Genus	Viruses					Poxviridae	Betaentomopoxvirus
Cafeteriavirus	3	46	Genus	Viruses					Mimiviridae	Cafeteriavirus
Candidatus Symbiothrix	3	120	Genus	Bacteria		Bacteroidetes	Bacteroidia	Bacteroidales		Candidatus Symbiothrix
Capnocytophaga	3	42	Genus	Bacteria		Bacteroidetes	Flavobacteriia	Flavobacteriales	Flavobacteriaceae	Capnocytophaga
Cellulosilyticum	3	31	Genus	Bacteria		Firmicutes	Clostridia	Clostridiales	Lachnospiraceae	Cellulosilyticum
Chryseobacterium	3	13	Genus	Bacteria		Bacteroidetes	Flavobacteriia	Flavobacteriales	Flavobacteriaceae	Chryseobacterium
Gemella	3	84	Genus	Bacteria		Firmicutes	Bacilli	Bacillales		Gemella
Geobacter	3	9	Genus	Bacteria		Proteobacteria	Deltaproteobacteria	Desulfuromonadales	Geobacteraceae	Geobacter
Geofilum	3	19	Genus	Bacteria		Bacteroidetes	Bacteroidia	Bacteroidales	Marinilabiliaceae	Geofilum
Kluyveromyces	3	97	Genus	Eukaryota	Fungi	Ascomycota	Saccharomycetes	Saccharomycetales	Saccharomycetaceae	Kluyveromyces
Mogibacterium	3	14	Genus	Bacteria		Firmicutes	Clostridia	Clostridiales	Clostridiales Family XIII. Incertae Sedis	Mogibacterium
Morganella	3	15	Genus	Bacteria		Proteobacteria	Gammaproteobacteria	Enterobacterales	Morganellaceae	Morganella
N4virus	3	208	Genus	Viruses				Caudovirales	Podoviridae	N4virus
Parapoxvirus	3	6	Genus	Viruses					Poxviridae	Parapoxvirus
Proteus	3	18	Genus	Bacteria		Proteobacteria	Gammaproteobacteria	Enterobacterales	Morganellaceae	Proteus
Pseudoflavonifractor	3	6	Genus	Bacteria		Firmicutes	Clostridia	Clostridiales		Pseudoflavonifractor
Pseudomonas	3	20	Genus	Bacteria		Proteobacteria	Gammaproteobacteria	Pseudomonadales	Pseudomonadaceae	Pseudomonas
Robinsoniella	3	11	Genus	Bacteria		Firmicutes	Clostridia	Clostridiales	Lachnospiraceae	Robinsoniella
Rothia	3	4	Genus	Bacteria		Actinobacteria	Actinobacteria	Micrococcales	Micrococcaceae	Rothia
Whispovirus	3	202	Genus	Viruses					Nimaviridae	Whispovirus
Faecalibacterium prausnitzii	5935	112645	Species	Bacteria		Firmicutes	Clostridia	Clostridiales	Ruminococcaceae	Faecalibacterium	Faecalibacterium prausnitzii
Bacteroides massiliensis	2003	11195	Species	Bacteria		Bacteroidetes	Bacteroidia	Bacteroidales	Bacteroidaceae	Bacteroides	Bacteroides massiliensis
Akkermansia muciniphila	1875	9007	Species	Bacteria		Verrucomicrobia	Verrucomicrobiae	Verrucomicrobiales	Akkermansiaceae	Akkermansia	Akkermansia muciniphila
Prevotella copri	1774	9783	Species	Bacteria		Bacteroidetes	Bacteroidia	Bacteroidales	Prevotellaceae	Prevotella	Prevotella copri
Bacteroides fragilis	1539	6825	Species	Bacteria		Bacteroidetes	Bacteroidia	Bacteroidales	Bacteroidaceae	Bacteroides	Bacteroides fragilis
Alistipes putredinis	1532	17130	Species	Bacteria		Bacteroidetes	Bacteroidia	Bacteroidales	Rikenellaceae	Alistipes	Alistipes putredinis
Bacteroides caccae	1276	16282	Species	Bacteria		Bacteroidetes	Bacteroidia	Bacteroidales	Bacteroidaceae	Bacteroides	Bacteroides caccae
Parabacteroides merdae	982	7011	Species	Bacteria		Bacteroidetes	Bacteroidia	Bacteroidales	Porphyromonadaceae	Parabacteroides	Parabacteroides merdae
Sutterella wadsworthensis	942	4898	Species	Bacteria		Proteobacteria	Betaproteobacteria	Burkholderiales	Sutterellaceae	Sutterella	Sutterella wadsworthensis
Bacteroides vulgatus	830	7867	Species	Bacteria		Bacteroidetes	Bacteroidia	Bacteroidales	Bacteroidaceae	Bacteroides	Bacteroides vulgatus
Prevotella sp. 109	764	1587	Species	Bacteria		Bacteroidetes	Bacteroidia	Bacteroidales	Prevotellaceae	Prevotella	Prevotella sp. 109
Bacteroides plebeius	694	2282	Species	Bacteria		Bacteroidetes	Bacteroidia	Bacteroidales	Bacteroidaceae	Bacteroides	Bacteroides plebeius
Alistipes finegoldii	664	2524	Species	Bacteria		Bacteroidetes	Bacteroidia	Bacteroidales	Rikenellaceae	Alistipes	Alistipes finegoldii
Odoribacter splanchnicus	645	3071	Species	Bacteria		Bacteroidetes	Bacteroidia	Bacteroidales	Odoribacteraceae	Odoribacter	Odoribacter splanchnicus
Coprococcus comes	593	3847	Species	Bacteria		Firmicutes	Clostridia	Clostridiales	Lachnospiraceae	Coprococcus	Coprococcus comes
Bacteroides thetaiotaomicron	557	2116	Species	Bacteria		Bacteroidetes	Bacteroidia	Bacteroidales	Bacteroidaceae	Bacteroides	Bacteroides thetaiotaomicron
Bacteroides stercoris	532	2233	Species	Bacteria		Bacteroidetes	Bacteroidia	Bacteroidales	Bacteroidaceae	Bacteroides	Bacteroides stercoris
Bacteroides salyersiae	500	1956	Species	Bacteria		Bacteroidetes	Bacteroidia	Bacteroidales	Bacteroidaceae	Bacteroides	Bacteroides salyersiae
Dorea formicigenerans	436	4568	Species	Bacteria		Firmicutes	Clostridia	Clostridiales	Lachnospiraceae	Dorea	Dorea formicigenerans
Dorea longicatena	377	1687	Species	Bacteria		Firmicutes	Clostridia	Clostridiales	Lachnospiraceae	Dorea	Dorea longicatena
[Clostridium] asparagiforme	371	1889	Species	Bacteria		Firmicutes	Clostridia	Clostridiales	Lachnospiraceae	Lachnoclostridium	[Clostridium] asparagiforme
Bacteroides uniformis	361	1181	Species	Bacteria		Bacteroidetes	Bacteroidia	Bacteroidales	Bacteroidaceae	Bacteroides	Bacteroides uniformis
Phascolarctobacterium sp. CAG:207	346	2139	Species	Bacteria		Firmicutes	Negativicutes	Acidaminococcales	Acidaminococcaceae	Phascolarctobacterium	Phascolarctobacterium sp. CAG:207
Oscillibacter sp. KLE 1745	342	4012	Species	Bacteria		Firmicutes	Clostridia	Clostridiales	Oscillospiraceae	Oscillibacter	Oscillibacter sp. KLE 1745
Catenibacterium mitsuokai	339	982	Species	Bacteria		Firmicutes	Erysipelotrichia	Erysipelotrichales	Erysipelotrichaceae	Catenibacterium	Catenibacterium mitsuokai
Ruminococcus bromii	318	883	Species	Bacteria		Firmicutes	Clostridia	Clostridiales	Ruminococcaceae	Ruminococcus	Ruminococcus bromii
Prevotella sp. P5-119	305	854	Species	Bacteria		Bacteroidetes	Bacteroidia	Bacteroidales	Prevotellaceae	Prevotella	Prevotella sp. P5-119
Holdemanella biformis	300	1323	Species	Bacteria		Firmicutes	Erysipelotrichia	Erysipelotrichales	Erysipelotrichaceae	Holdemanella	Holdemanella biformis
Bacteroides ovatus	297	1230	Species	Bacteria		Bacteroidetes	Bacteroidia	Bacteroidales	Bacteroidaceae	Bacteroides	Bacteroides ovatus
[Ruminococcus] torques	290	3170	Species	Bacteria		Firmicutes	Clostridia	Clostridiales	Lachnospiraceae	Blautia	[Ruminococcus] torques
Subdoligranulum variabile	288	3143	Species	Bacteria		Firmicutes	Clostridia	Clostridiales	Ruminococcaceae	Subdoligranulum	Subdoligranulum variabile
Bacteroides dorei	251	1197	Species	Bacteria		Bacteroidetes	Bacteroidia	Bacteroidales	Bacteroidaceae	Bacteroides	Bacteroides dorei
[Clostridium] spiroforme	231	1197	Species	Bacteria		Firmicutes	Erysipelotrichia	Erysipelotrichales	Erysipelotrichaceae	Erysipelatoclostridium	[Clostridium] spiroforme
Collinsella intestinalis	229	708	Species	Bacteria		Actinobacteria	Coriobacteriia	Coriobacteriales	Coriobacteriaceae	Collinsella	Collinsella intestinalis
Roseburia inulinivorans	218	1158	Species	Bacteria		Firmicutes	Clostridia	Clostridiales	Lachnospiraceae	Roseburia	Roseburia inulinivorans
Bacteroides eggerthii	210	948	Species	Bacteria		Bacteroidetes	Bacteroidia	Bacteroidales	Bacteroidaceae	Bacteroides	Bacteroides eggerthii
[Eubacterium] hallii	202	1348	Species	Bacteria		Firmicutes	Clostridia	Clostridiales	Eubacteriaceae	Eubacterium	[Eubacterium] hallii
Bacteroides coprocola	189	669	Species	Bacteria		Bacteroidetes	Bacteroidia	Bacteroidales	Bacteroidaceae	Bacteroides	Bacteroides coprocola
Alistipes shahii	179	886	Species	Bacteria		Bacteroidetes	Bacteroidia	Bacteroidales	Rikenellaceae	Alistipes	Alistipes shahii
Bifidobacterium adolescentis	179	775	Species	Bacteria		Actinobacteria	Actinobacteria	Bifidobacteriales	Bifidobacteriaceae	Bifidobacterium	Bifidobacterium adolescentis
Parabacteroides johnsonii	175	459	Species	Bacteria		Bacteroidetes	Bacteroidia	Bacteroidales	Porphyromonadaceae	Parabacteroides	Parabacteroides johnsonii
Prevotella stercorea	173	579	Species	Bacteria		Bacteroidetes	Bacteroidia	Bacteroidales	Prevotellaceae	Prevotella	Prevotella stercorea
Blautia obeum	166	1725	Species	Bacteria		Firmicutes	Clostridia	Clostridiales	Lachnospiraceae	Blautia	Blautia obeum
Ruminococcaceae bacterium D16	160	504	Species	Bacteria		Firmicutes	Clostridia	Clostridiales	Ruminococcaceae		Ruminococcaceae bacterium D16
Coprococcus catus	152	948	Species	Bacteria		Firmicutes	Clostridia	Clostridiales	Lachnospiraceae	Coprococcus	Coprococcus catus
Ruminococcus bicirculans	149	461	Species	Bacteria		Firmicutes	Clostridia	Clostridiales	Ruminococcaceae	Ruminococcus	Ruminococcus bicirculans
Ruminococcus lactaris	147	644	Species	Bacteria		Firmicutes	Clostridia	Clostridiales	Ruminococcaceae	Ruminococcus	Ruminococcus lactaris
Bacteroides cellulosilyticus	136	329	Species	Bacteria		Bacteroidetes	Bacteroidia	Bacteroidales	Bacteroidaceae	Bacteroides	Bacteroides cellulosilyticus
Paraprevotella clara	130	518	Species	Bacteria		Bacteroidetes	Bacteroidia	Bacteroidales	Prevotellaceae	Paraprevotella	Paraprevotella clara
Blautia wexlerae	129	1158	Species	Bacteria		Firmicutes	Clostridia	Clostridiales	Lachnospiraceae	Blautia	Blautia wexlerae
Collinsella aerofaciens	119	771	Species	Bacteria		Actinobacteria	Coriobacteriia	Coriobacteriales	Coriobacteriaceae	Collinsella	Collinsella aerofaciens
[Eubacterium] eligens	116	764	Species	Bacteria		Firmicutes	Clostridia	Clostridiales	Eubacteriaceae	Eubacterium	[Eubacterium] eligens
Fusicatenibacter saccharivorans	112	502	Species	Bacteria		Firmicutes	Clostridia	Clostridiales	Lachnospiraceae	Fusicatenibacter	Fusicatenibacter saccharivorans
Hungatella hathewayi	111	1760	Species	Bacteria		Firmicutes	Clostridia	Clostridiales	Clostridiaceae	Hungatella	Hungatella hathewayi
Bifidobacterium bifidum	109	365	Species	Bacteria		Actinobacteria	Actinobacteria	Bifidobacteriales	Bifidobacteriaceae	Bifidobacterium	Bifidobacterium bifidum
Lachnospiraceae bacterium 1_4_56FAA	105	515	Species	Bacteria		Firmicutes	Clostridia	Clostridiales	Lachnospiraceae		Lachnospiraceae bacterium 1_4_56FAA
Bacteroides nordii	101	504	Species	Bacteria		Bacteroidetes	Bacteroidia	Bacteroidales	Bacteroidaceae	Bacteroides	Bacteroides nordii
Parabacteroides distasonis	100	404	Species	Bacteria		Bacteroidetes	Bacteroidia	Bacteroidales	Porphyromonadaceae	Parabacteroides	Parabacteroides distasonis
Flavonifractor plautii	99	535	Species	Bacteria		Firmicutes	Clostridia	Clostridiales		Flavonifractor	Flavonifractor plautii
Ruminococcus sp. 5_1_39BFAA	98	1158	Species	Bacteria		Firmicutes	Clostridia	Clostridiales	Ruminococcaceae	Ruminococcus	Ruminococcus sp. 5_1_39BFAA
Phascolarctobacterium succinatutens	97	420	Species	Bacteria		Firmicutes	Negativicutes	Acidaminococcales	Acidaminococcaceae	Phascolarctobacterium	Phascolarctobacterium succinatutens
Parabacteroides goldsteinii	95	440	Species	Bacteria		Bacteroidetes	Bacteroidia	Bacteroidales	Porphyromonadaceae	Parabacteroides	Parabacteroides goldsteinii
[Eubacterium] rectale	88	379	Species	Bacteria		Firmicutes	Clostridia	Clostridiales	Lachnospiraceae		[Eubacterium] rectale
Tyzzerella nexilis	86	381	Species	Bacteria		Firmicutes	Clostridia	Clostridiales	Lachnospiraceae	Tyzzerella	Tyzzerella nexilis
[Eubacterium] siraeum	82	310	Species	Bacteria		Firmicutes	Clostridia	Clostridiales	Ruminococcaceae	Ruminiclostridium	[Eubacterium] siraeum
Roseburia faecis	80	261	Species	Bacteria		Firmicutes	Clostridia	Clostridiales	Lachnospiraceae	Roseburia	Roseburia faecis
Bacteroides finegoldii	79	254	Species	Bacteria		Bacteroidetes	Bacteroidia	Bacteroidales	Bacteroidaceae	Bacteroides	Bacteroides finegoldii
Roseburia intestinalis	74	388	Species	Bacteria		Firmicutes	Clostridia	Clostridiales	Lachnospiraceae	Roseburia	Roseburia intestinalis
Lachnospiraceae bacterium 3_1_57FAA_CT1	73	482	Species	Bacteria		Firmicutes	Clostridia	Clostridiales	Lachnospiraceae		Lachnospiraceae bacterium 3_1_57FAA_CT1
Bacteroides coprophilus	69	609	Species	Bacteria		Bacteroidetes	Bacteroidia	Bacteroidales	Bacteroidaceae	Bacteroides	Bacteroides coprophilus
Barnesiella intestinihominis	65	462	Species	Bacteria		Bacteroidetes	Bacteroidia	Bacteroidales	Porphyromonadaceae	Barnesiella	Barnesiella intestinihominis
Escherichia coli	61	208	Species	Bacteria		Proteobacteria	Gammaproteobacteria	Enterobacterales	Enterobacteriaceae	Escherichia	Escherichia coli
Butyricicoccus pullicaecorum	55	174	Species	Bacteria		Firmicutes	Clostridia	Clostridiales	Clostridiaceae	Butyricicoccus	Butyricicoccus pullicaecorum
Lachnospiraceae bacterium 8_1_57FAA	51	261	Species	Bacteria		Firmicutes	Clostridia	Clostridiales	Lachnospiraceae		Lachnospiraceae bacterium 8_1_57FAA
Bacteroides sp. 1_1_14	48	128	Species	Bacteria		Bacteroidetes	Bacteroidia	Bacteroidales	Bacteroidaceae	Bacteroides	Bacteroides sp. 1_1_14
Bifidobacterium pseudocatenulatum	47	384	Species	Bacteria		Actinobacteria	Actinobacteria	Bifidobacteriales	Bifidobacteriaceae	Bifidobacterium	Bifidobacterium pseudocatenulatum
Akkermansia sp. KLE1798	42	703	Species	Bacteria		Verrucomicrobia	Verrucomicrobiae	Verrucomicrobiales	Akkermansiaceae	Akkermansia	Akkermansia sp. KLE1798
Sutterella sp. KLE1602	42	141	Species	Bacteria		Proteobacteria	Betaproteobacteria	Burkholderiales	Sutterellaceae	Sutterella	Sutterella sp. KLE1602
Bacteroides salanitronis	39	603	Species	Bacteria		Bacteroidetes	Bacteroidia	Bacteroidales	Bacteroidaceae	Bacteroides	Bacteroides salanitronis
Bifidobacterium longum	37	139	Species	Bacteria		Actinobacteria	Actinobacteria	Bifidobacteriales	Bifidobacteriaceae	Bifidobacterium	Bifidobacterium longum
Paraprevotella xylaniphila	37	125	Species	Bacteria		Bacteroidetes	Bacteroidia	Bacteroidales	Prevotellaceae	Paraprevotella	Paraprevotella xylaniphila
Sanguibacteroides justesenii	36	146	Species	Bacteria		Bacteroidetes	Bacteroidia	Bacteroidales	Porphyromonadaceae	Sanguibacteroides	Sanguibacteroides justesenii
Collinsella tanakaei	31	104	Species	Bacteria		Actinobacteria	Coriobacteriia	Coriobacteriales	Coriobacteriaceae	Collinsella	Collinsella tanakaei
Parabacteroides sp. D26	31	180	Species	Bacteria		Bacteroidetes	Bacteroidia	Bacteroidales	Porphyromonadaceae	Parabacteroides	Parabacteroides sp. D26
Clostridium sp. KLE 1755	30	108	Species	Bacteria		Firmicutes	Clostridia	Clostridiales	Clostridiaceae	Clostridium	Clostridium sp. KLE 1755
Oscillibacter valericigenes	30	138	Species	Bacteria		Firmicutes	Clostridia	Clostridiales	Oscillospiraceae	Oscillibacter	Oscillibacter valericigenes
Clostridium sp. M62/1	29	70	Species	Bacteria		Firmicutes	Clostridia	Clostridiales	Clostridiaceae	Clostridium	Clostridium sp. M62/1
Bacteroides intestinalis	28	276	Species	Bacteria		Bacteroidetes	Bacteroidia	Bacteroidales	Bacteroidaceae	Bacteroides	Bacteroides intestinalis
Oscillibacter sp. 1-3	27	242	Species	Bacteria		Firmicutes	Clostridia	Clostridiales	Oscillospiraceae	Oscillibacter	Oscillibacter sp. 1-3
Phascolarctobacterium sp. CAG:266	27	109	Species	Bacteria		Firmicutes	Negativicutes	Acidaminococcales	Acidaminococcaceae	Phascolarctobacterium	Phascolarctobacterium sp. CAG:266
Bacteroides sp. D2	26	77	Species	Bacteria		Bacteroidetes	Bacteroidia	Bacteroidales	Bacteroidaceae	Bacteroides	Bacteroides sp. D2
Coprococcus eutactus	26	207	Species	Bacteria		Firmicutes	Clostridia	Clostridiales	Lachnospiraceae	Coprococcus	Coprococcus eutactus
Ruminococcus sp. DSM 100440	26	93	Species	Bacteria		Firmicutes	Clostridia	Clostridiales	Ruminococcaceae	Ruminococcus	Ruminococcus sp. DSM 100440
Blautia sp. YL58	24	47	Species	Bacteria		Firmicutes	Clostridia	Clostridiales	Lachnospiraceae	Blautia	Blautia sp. YL58
Prevotella multisaccharivorax	24	123	Species	Bacteria		Bacteroidetes	Bacteroidia	Bacteroidales	Prevotellaceae	Prevotella	Prevotella multisaccharivorax
Clostridiales bacterium KLE1615	23	72	Species	Bacteria		Firmicutes	Clostridia	Clostridiales			Clostridiales bacterium KLE1615
Tannerella sp. 6_1_58FAA_CT1	23	78	Species	Bacteria		Bacteroidetes	Bacteroidia	Bacteroidales	Porphyromonadaceae	Tannerella	Tannerella sp. 6_1_58FAA_CT1
Bacteroides fluxus	22	175	Species	Bacteria		Bacteroidetes	Bacteroidia	Bacteroidales	Bacteroidaceae	Bacteroides	Bacteroides fluxus
Clostridiales bacterium 1_7_47FAA	22	230	Species	Bacteria		Firmicutes	Clostridia	Clostridiales			Clostridiales bacterium 1_7_47FAA
Megamonas funiformis	22	42	Species	Bacteria		Firmicutes	Negativicutes	Selenomonadales	Selenomonadaceae	Megamonas	Megamonas funiformis
Bacteroides oleiciplenus	21	91	Species	Bacteria		Bacteroidetes	Bacteroidia	Bacteroidales	Bacteroidaceae	Bacteroides	Bacteroides oleiciplenus
Slackia piriformis	21	57	Species	Bacteria		Actinobacteria	Coriobacteriia	Eggerthellales	Eggerthellaceae	Slackia	Slackia piriformis
[Clostridium] bolteae	21	92	Species	Bacteria		Firmicutes	Clostridia	Clostridiales	Lachnospiraceae	Lachnoclostridium	[Clostridium] bolteae
Brachyspira pilosicoli	20	57	Species	Bacteria		Spirochaetes	Spirochaetia	Brachyspirales	Brachyspiraceae	Brachyspira	Brachyspira pilosicoli
Coprobacter fastidiosus	20	40	Species	Bacteria		Bacteroidetes	Bacteroidia	Bacteroidales	Porphyromonadaceae	Coprobacter	Coprobacter fastidiosus
Bacteroides sp. HPS0048	19	49	Species	Bacteria		Bacteroidetes	Bacteroidia	Bacteroidales	Bacteroidaceae	Bacteroides	Bacteroides sp. HPS0048
Bilophila wadsworthia	19	89	Species	Bacteria		Proteobacteria	Deltaproteobacteria	Desulfovibrionales	Desulfovibrionaceae	Bilophila	Bilophila wadsworthia
Lachnospiraceae bacterium 7_1_58FAA	19	48	Species	Bacteria		Firmicutes	Clostridia	Clostridiales	Lachnospiraceae		Lachnospiraceae bacterium 7_1_58FAA
Prevotella ruminicola	19	170	Species	Bacteria		Bacteroidetes	Bacteroidia	Bacteroidales	Prevotellaceae	Prevotella	Prevotella ruminicola
[Clostridium] methylpentosum	19	90	Species	Bacteria		Firmicutes	Clostridia	Clostridiales	Ruminococcaceae	Ruminiclostridium	[Clostridium] methylpentosum
Firmicutes bacterium ASF500	18	126	Species	Bacteria		Firmicutes					Firmicutes bacterium ASF500
Prevotella dentalis	18	70	Species	Bacteria		Bacteroidetes	Bacteroidia	Bacteroidales	Prevotellaceae	Prevotella	Prevotella dentalis
Roseburia hominis	18	157	Species	Bacteria		Firmicutes	Clostridia	Clostridiales	Lachnospiraceae	Roseburia	Roseburia hominis
Alistipes sp. HGB5	17	46	Species	Bacteria		Bacteroidetes	Bacteroidia	Bacteroidales	Rikenellaceae	Alistipes	Alistipes sp. HGB5
Chlamydia trachomatis	17	170	Species	Bacteria		Chlamydiae	Chlamydiia	Chlamydiales	Chlamydiaceae	Chlamydia	Chlamydia trachomatis
Ruminococcus callidus	17	57	Species	Bacteria		Firmicutes	Clostridia	Clostridiales	Ruminococcaceae	Ruminococcus	Ruminococcus callidus
Prevotella bryantii	16	94	Species	Bacteria		Bacteroidetes	Bacteroidia	Bacteroidales	Prevotellaceae	Prevotella	Prevotella bryantii
Prevotella oralis	16	186	Species	Bacteria		Bacteroidetes	Bacteroidia	Bacteroidales	Prevotellaceae	Prevotella	Prevotella oralis
Anaerotruncus colihominis	15	33	Species	Bacteria		Firmicutes	Clostridia	Clostridiales	Ruminococcaceae	Anaerotruncus	Anaerotruncus colihominis
Bacteroides pyogenes	15	239	Species	Bacteria		Bacteroidetes	Bacteroidia	Bacteroidales	Bacteroidaceae	Bacteroides	Bacteroides pyogenes
Bacteroides xylanisolvens	15	50	Species	Bacteria		Bacteroidetes	Bacteroidia	Bacteroidales	Bacteroidaceae	Bacteroides	Bacteroides xylanisolvens
Blautia hydrogenotrophica	15	125	Species	Bacteria		Firmicutes	Clostridia	Clostridiales	Lachnospiraceae	Blautia	Blautia hydrogenotrophica
Burkholderiales bacterium YL45	15	53	Species	Bacteria		Proteobacteria	Betaproteobacteria	Burkholderiales			Burkholderiales bacterium YL45
Eubacterium sp. 3_1_31	15	18	Species	Bacteria		Firmicutes	Clostridia	Clostridiales	Eubacteriaceae	Eubacterium	Eubacterium sp. 3_1_31
Klebsiella oxytoca	15	28	Species	Bacteria		Proteobacteria	Gammaproteobacteria	Enterobacterales	Enterobacteriaceae	Klebsiella	Klebsiella oxytoca
Ruminiclostridium sp. KB18	15	55	Species	Bacteria		Firmicutes	Clostridia	Clostridiales	Ruminococcaceae	Ruminiclostridium	Ruminiclostridium sp. KB18
Alistipes sp. CHKCI003	14	129	Species	Bacteria		Bacteroidetes	Bacteroidia	Bacteroidales	Rikenellaceae	Alistipes	Alistipes sp. CHKCI003
Bacteroides clarus	14	116	Species	Bacteria		Bacteroidetes	Bacteroidia	Bacteroidales	Bacteroidaceae	Bacteroides	Bacteroides clarus
Bacteroides sp. 1_1_6	14	88	Species	Bacteria		Bacteroidetes	Bacteroidia	Bacteroidales	Bacteroidaceae	Bacteroides	Bacteroides sp. 1_1_6
Lachnospiraceae bacterium 2_1_46FAA	14	449	Species	Bacteria		Firmicutes	Clostridia	Clostridiales	Lachnospiraceae		Lachnospiraceae bacterium 2_1_46FAA
Marvinbryantia formatexigens	14	84	Species	Bacteria		Firmicutes	Clostridia	Clostridiales	Lachnospiraceae	Marvinbryantia	Marvinbryantia formatexigens
Prevotella buccae	14	173	Species	Bacteria		Bacteroidetes	Bacteroidia	Bacteroidales	Prevotellaceae	Prevotella	Prevotella buccae
Dialister succinatiphilus	13	29	Species	Bacteria		Firmicutes	Negativicutes	Veillonellales	Veillonellaceae	Dialister	Dialister succinatiphilus
Eubacteriaceae bacterium CHKCI004	13	76	Species	Bacteria		Firmicutes	Clostridia	Clostridiales	Eubacteriaceae		Eubacteriaceae bacterium CHKCI004
Holdemania filiformis	13	40	Species	Bacteria		Firmicutes	Erysipelotrichia	Erysipelotrichales	Erysipelotrichaceae	Holdemania	Holdemania filiformis
Prevotella bivia	13	63	Species	Bacteria		Bacteroidetes	Bacteroidia	Bacteroidales	Prevotellaceae	Prevotella	Prevotella bivia
Bacteroides helcogenes	12	82	Species	Bacteria		Bacteroidetes	Bacteroidia	Bacteroidales	Bacteroidaceae	Bacteroides	Bacteroides helcogenes
Eggerthella sp. HGA1	12	81	Species	Bacteria		Actinobacteria	Coriobacteriia	Eggerthellales	Eggerthellaceae	Eggerthella	Eggerthella sp. HGA1
Odoribacter laneus	12	141	Species	Bacteria		Bacteroidetes	Bacteroidia	Bacteroidales	Odoribacteraceae	Odoribacter	Odoribacter laneus
Anaerostipes hadrus	11	59	Species	Bacteria		Firmicutes	Clostridia	Clostridiales	Lachnospiraceae	Anaerostipes	Anaerostipes hadrus
Clostridium sp. D5	11	78	Species	Bacteria		Firmicutes	Clostridia	Clostridiales	Clostridiaceae	Clostridium	Clostridium sp. D5
Desulfovibrio piger	11	26	Species	Bacteria		Proteobacteria	Deltaproteobacteria	Desulfovibrionales	Desulfovibrionaceae	Desulfovibrio	Desulfovibrio piger
Lachnospiraceae bacterium 3-2	11	44	Species	Bacteria		Firmicutes	Clostridia	Clostridiales	Lachnospiraceae		Lachnospiraceae bacterium 3-2
Parasutterella excrementihominis	11	30	Species	Bacteria		Proteobacteria	Betaproteobacteria	Burkholderiales	Sutterellaceae	Parasutterella	Parasutterella excrementihominis
Prevotella corporis	11	57	Species	Bacteria		Bacteroidetes	Bacteroidia	Bacteroidales	Prevotellaceae	Prevotella	Prevotella corporis
Ruminococcus sp. SR1/5	11	30	Species	Bacteria		Firmicutes	Clostridia	Clostridiales	Ruminococcaceae	Ruminococcus	Ruminococcus sp. SR1/5
Terrisporobacter othiniensis	11	23	Species	Bacteria		Firmicutes	Clostridia	Clostridiales	Peptostreptococcaceae	Terrisporobacter	Terrisporobacter othiniensis
[Clostridium] clostridioforme	11	54	Species	Bacteria		Firmicutes	Clostridia	Clostridiales	Lachnospiraceae	Lachnoclostridium	[Clostridium] clostridioforme
Acidaminococcus fermentans	10	455	Species	Bacteria		Firmicutes	Negativicutes	Acidaminococcales	Acidaminococcaceae	Acidaminococcus	Acidaminococcus fermentans
Bacteroides sp. 3_1_23	10	18	Species	Bacteria		Bacteroidetes	Bacteroidia	Bacteroidales	Bacteroidaceae	Bacteroides	Bacteroides sp. 3_1_23
Bacteroides sp. 4_3_47FAA	10	26	Species	Bacteria		Bacteroidetes	Bacteroidia	Bacteroidales	Bacteroidaceae	Bacteroides	Bacteroides sp. 4_3_47FAA
Eggerthella lenta	10	34	Species	Bacteria		Actinobacteria	Coriobacteriia	Eggerthellales	Eggerthellaceae	Eggerthella	Eggerthella lenta
Alistipes inops	9	76	Species	Bacteria		Bacteroidetes	Bacteroidia	Bacteroidales	Rikenellaceae	Alistipes	Alistipes inops
Bacteroides sp. 9_1_42FAA	9	22	Species	Bacteria		Bacteroidetes	Bacteroidia	Bacteroidales	Bacteroidaceae	Bacteroides	Bacteroides sp. 9_1_42FAA
Barnesiella viscericola	9	44	Species	Bacteria		Bacteroidetes	Bacteroidia	Bacteroidales	Porphyromonadaceae	Barnesiella	Barnesiella viscericola
Butyrivibrio crossotus	9	247	Species	Bacteria		Firmicutes	Clostridia	Clostridiales	Lachnospiraceae	Butyrivibrio	Butyrivibrio crossotus
Clostridium saccharolyticum	9	96	Species	Bacteria		Firmicutes	Clostridia	Clostridiales	Lachnospiraceae	Lachnoclostridium	Clostridium saccharolyticum
Clostridium sp. MSTE9	9	23	Species	Bacteria		Firmicutes	Clostridia	Clostridiales	Clostridiaceae	Clostridium	Clostridium sp. MSTE9
Collinsella sp. 4_8_47FAA	9	56	Species	Bacteria		Actinobacteria	Coriobacteriia	Coriobacteriales	Coriobacteriaceae	Collinsella	Collinsella sp. 4_8_47FAA
Collinsella stercoris	9	16	Species	Bacteria		Actinobacteria	Coriobacteriia	Coriobacteriales	Coriobacteriaceae	Collinsella	Collinsella stercoris
Peptostreptococcus anaerobius	9	20	Species	Bacteria		Firmicutes	Clostridia	Clostridiales	Peptostreptococcaceae	Peptostreptococcus	Peptostreptococcus anaerobius
Plesiomonas shigelloides	9	29	Species	Bacteria		Proteobacteria	Gammaproteobacteria	Enterobacterales		Plesiomonas	Plesiomonas shigelloides
Prevotella micans	9	152	Species	Bacteria		Bacteroidetes	Bacteroidia	Bacteroidales	Prevotellaceae	Prevotella	Prevotella micans
Solobacterium moorei	9	148	Species	Bacteria		Firmicutes	Erysipelotrichia	Erysipelotrichales	Erysipelotrichaceae	Solobacterium	Solobacterium moorei
[Clostridium] hylemonae	9	92	Species	Bacteria		Firmicutes	Clostridia	Clostridiales	Lachnospiraceae	Lachnoclostridium	[Clostridium] hylemonae
Anaerovibrio lipolyticus	8	60	Species	Bacteria		Firmicutes	Negativicutes	Selenomonadales	Selenomonadaceae	Anaerovibrio	Anaerovibrio lipolyticus
Bacteroides reticulotermitis	8	322	Species	Bacteria		Bacteroidetes	Bacteroidia	Bacteroidales	Bacteroidaceae	Bacteroides	Bacteroides reticulotermitis
Butyrivibrio fibrisolvens	8	84	Species	Bacteria		Firmicutes	Clostridia	Clostridiales	Lachnospiraceae	Butyrivibrio	Butyrivibrio fibrisolvens
Clostridium sp. (strain SY8519)	8	32	Species	Bacteria		Firmicutes	Clostridia	Clostridiales	Clostridiaceae	Clostridium	Clostridium sp. (strain SY8519)
Clostridium symbiosum	8	20	Species	Bacteria		Firmicutes	Clostridia	Clostridiales	Lachnospiraceae	Lachnoclostridium	Clostridium symbiosum
Coprobacillus sp. 29_1	8	51	Species	Bacteria		Firmicutes	Erysipelotrichia	Erysipelotrichales	Erysipelotrichaceae	Coprobacillus	Coprobacillus sp. 29_1
Cyberlindnera jadinii	8	14	Species	Eukaryota	Fungi	Ascomycota	Saccharomycetes	Saccharomycetales	Phaffomycetaceae	Cyberlindnera	Cyberlindnera jadinii
Dialister invisus	8	11	Species	Bacteria		Firmicutes	Negativicutes	Veillonellales	Veillonellaceae	Dialister	Dialister invisus
Macellibacteroides sp. HH-ZS	8	87	Species	Bacteria		Bacteroidetes	Bacteroidia	Bacteroidales	Porphyromonadaceae	Macellibacteroides	Macellibacteroides sp. HH-ZS
Prevotella disiens	8	28	Species	Bacteria		Bacteroidetes	Bacteroidia	Bacteroidales	Prevotellaceae	Prevotella	Prevotella disiens
Prevotella marshii	8	34	Species	Bacteria		Bacteroidetes	Bacteroidia	Bacteroidales	Prevotellaceae	Prevotella	Prevotella marshii
Ruthenibacterium lactatiformans	8	17	Species	Bacteria		Firmicutes	Clostridia	Clostridiales	Ruminococcaceae	Ruthenibacterium	Ruthenibacterium lactatiformans
Anaerofustis stercorihominis	7	183	Species	Bacteria		Firmicutes	Clostridia	Clostridiales	Eubacteriaceae	Anaerofustis	Anaerofustis stercorihominis
Bacteroides graminisolvens	7	50	Species	Bacteria		Bacteroidetes	Bacteroidia	Bacteroidales	Bacteroidaceae	Bacteroides	Bacteroides graminisolvens
Catonella morbi	7	211	Species	Bacteria		Firmicutes	Clostridia	Clostridiales	Lachnospiraceae	Catonella	Catonella morbi
Eubacterium plexicaudatum	7	48	Species	Bacteria		Firmicutes	Clostridia	Clostridiales	Eubacteriaceae	Eubacterium	Eubacterium plexicaudatum
Prevotella timonensis	7	29	Species	Bacteria		Bacteroidetes	Bacteroidia	Bacteroidales	Prevotellaceae	Prevotella	Prevotella timonensis
[Eubacterium] contortum	7	18	Species	Bacteria		Firmicutes	Clostridia	Clostridiales	Lachnospiraceae	Lachnoclostridium	[Eubacterium] contortum
Alloprevotella rava	6	7	Species	Bacteria		Bacteroidetes	Bacteroidia	Bacteroidales	Prevotellaceae	Alloprevotella	Alloprevotella rava
Anaerotruncus sp. G3(2012)	6	60	Species	Bacteria		Firmicutes	Clostridia	Clostridiales	Ruminococcaceae	Anaerotruncus	Anaerotruncus sp. G3(2012)
Bacteroides caecimuris	6	42	Species	Bacteria		Bacteroidetes	Bacteroidia	Bacteroidales	Bacteroidaceae	Bacteroides	Bacteroides caecimuris
Bacteroides sp. D20	6	18	Species	Bacteria		Bacteroidetes	Bacteroidia	Bacteroidales	Bacteroidaceae	Bacteroides	Bacteroides sp. D20
Blautia sp. KLE 1732	6	36	Species	Bacteria		Firmicutes	Clostridia	Clostridiales	Lachnospiraceae	Blautia	Blautia sp. KLE 1732
Clostridium paraputrificum	6	67	Species	Bacteria		Firmicutes	Clostridia	Clostridiales	Clostridiaceae	Clostridium	Clostridium paraputrificum
Clostridium sp. ATCC BAA-442	6	25	Species	Bacteria		Firmicutes	Clostridia	Clostridiales	Clostridiaceae	Clostridium	Clostridium sp. ATCC BAA-442
Clostridium sp. W14A	6	78	Species	Bacteria		Firmicutes	Clostridia	Clostridiales	Clostridiaceae	Clostridium	Clostridium sp. W14A
Coprobacter secundus	6	15	Species	Bacteria		Bacteroidetes	Bacteroidia	Bacteroidales	Porphyromonadaceae	Coprobacter	Coprobacter secundus
Dorea sp. 5-2	6	32	Species	Bacteria		Firmicutes	Clostridia	Clostridiales	Lachnospiraceae	Dorea	Dorea sp. 5-2
Haemophilus parainfluenzae	6	7	Species	Bacteria		Proteobacteria	Gammaproteobacteria	Pasteurellales	Pasteurellaceae	Haemophilus	Haemophilus parainfluenzae
Lachnoanaerobaculum saburreum	6	140	Species	Bacteria		Firmicutes	Clostridia	Clostridiales	Lachnospiraceae	Lachnoanaerobaculum	Lachnoanaerobaculum saburreum
Lachnospiraceae bacterium A4	6	12	Species	Bacteria		Firmicutes	Clostridia	Clostridiales	Lachnospiraceae		Lachnospiraceae bacterium A4
Lachnospiraceae bacterium COE1	6	50	Species	Bacteria		Firmicutes	Clostridia	Clostridiales	Lachnospiraceae		Lachnospiraceae bacterium COE1
Lachnospiraceae bacterium TWA4	6	19	Species	Bacteria		Firmicutes	Clostridia	Clostridiales	Lachnospiraceae		Lachnospiraceae bacterium TWA4
Porphyromonas sp. 31_2	6	23	Species	Bacteria		Bacteroidetes	Bacteroidia	Bacteroidales	Porphyromonadaceae	Porphyromonas	Porphyromonas sp. 31_2
Prevotella maculosa	6	25	Species	Bacteria		Bacteroidetes	Bacteroidia	Bacteroidales	Prevotellaceae	Prevotella	Prevotella maculosa
Stomatobaculum longum	6	14	Species	Bacteria		Firmicutes	Clostridia	Clostridiales	Lachnospiraceae	Stomatobaculum	Stomatobaculum longum
Alistipes indistinctus	5	60	Species	Bacteria		Bacteroidetes	Bacteroidia	Bacteroidales	Rikenellaceae	Alistipes	Alistipes indistinctus
Alloprevotella tannerae	5	10	Species	Bacteria		Bacteroidetes	Bacteroidia	Bacteroidales	Prevotellaceae	Alloprevotella	Alloprevotella tannerae
Anaerobium acetethylicum	5	223	Species	Bacteria		Firmicutes	Clostridia	Clostridiales	Lachnospiraceae	Anaerobium	Anaerobium acetethylicum
Bacteroidales bacterium KA00344	5	55	Species	Bacteria		Bacteroidetes	Bacteroidia	Bacteroidales			Bacteroidales bacterium KA00344
Bifidobacterium breve	5	6	Species	Bacteria		Actinobacteria	Actinobacteria	Bifidobacteriales	Bifidobacteriaceae	Bifidobacterium	Bifidobacterium breve
Bifidobacterium catenulatum	5	14	Species	Bacteria		Actinobacteria	Actinobacteria	Bifidobacteriales	Bifidobacteriaceae	Bifidobacterium	Bifidobacterium catenulatum
Brachyspira aalborgi	5	13	Species	Bacteria		Spirochaetes	Spirochaetia	Brachyspirales	Brachyspiraceae	Brachyspira	Brachyspira aalborgi
Candidatus Stoquefichus sp. KLE1796	5	12	Species	Bacteria		Firmicutes	Erysipelotrichia	Erysipelotrichales	Erysipelotrichaceae	Candidatus Stoquefichus	Candidatus Stoquefichus sp. KLE1796
Citrobacter koseri	5	5	Species	Bacteria		Proteobacteria	Gammaproteobacteria	Enterobacterales	Enterobacteriaceae	Citrobacter	Citrobacter koseri
Clostridium sp. ASF356	5	79	Species	Bacteria		Firmicutes	Clostridia	Clostridiales	Clostridiaceae	Clostridium	Clostridium sp. ASF356
Clostridium sp. ASF502	5	16	Species	Bacteria		Firmicutes	Clostridia	Clostridiales	Clostridiaceae	Clostridium	Clostridium sp. ASF502
Eubacterium ventriosum	5	73	Species	Bacteria		Firmicutes	Clostridia	Clostridiales	Eubacteriaceae	Eubacterium	Eubacterium ventriosum
Intestinibacter bartlettii	5	70	Species	Bacteria		Firmicutes	Clostridia	Clostridiales	Peptostreptococcaceae	Intestinibacter	Intestinibacter bartlettii
Lachnospira pectinoschiza	5	9	Species	Bacteria		Firmicutes	Clostridia	Clostridiales	Lachnospiraceae	Lachnospira	Lachnospira pectinoschiza
Lachnospiraceae bacterium M18-1	5	199	Species	Bacteria		Firmicutes	Clostridia	Clostridiales	Lachnospiraceae		Lachnospiraceae bacterium M18-1
Porphyromonas macacae	5	58	Species	Bacteria		Bacteroidetes	Bacteroidia	Bacteroidales	Porphyromonadaceae	Porphyromonas	Porphyromonas macacae
Prevotella oris	5	25	Species	Bacteria		Bacteroidetes	Bacteroidia	Bacteroidales	Prevotellaceae	Prevotella	Prevotella oris
Prevotella saccharolytica	5	38	Species	Bacteria		Bacteroidetes	Bacteroidia	Bacteroidales	Prevotellaceae	Prevotella	Prevotella saccharolytica
Prevotella sp. S7-1-8	5	8	Species	Bacteria		Bacteroidetes	Bacteroidia	Bacteroidales	Prevotellaceae	Prevotella	Prevotella sp. S7-1-8
Ruminococcus champanellensis	5	49	Species	Bacteria		Firmicutes	Clostridia	Clostridiales	Ruminococcaceae	Ruminococcus	Ruminococcus champanellensis
Ruminococcus gnavus	5	12	Species	Bacteria		Firmicutes	Clostridia	Clostridiales	Lachnospiraceae	Blautia	Ruminococcus gnavus
Sutterella parvirubra	5	51	Species	Bacteria		Proteobacteria	Betaproteobacteria	Burkholderiales	Sutterellaceae	Sutterella	Sutterella parvirubra
[Eubacterium] dolichum	5	19	Species	Bacteria		Firmicutes	Erysipelotrichia	Erysipelotrichales	Erysipelotrichaceae		[Eubacterium] dolichum
Bacteroides sp. D22	4	263	Species	Bacteria		Bacteroidetes	Bacteroidia	Bacteroidales	Bacteroidaceae	Bacteroides	Bacteroides sp. D22
Bacteroidetes bacterium oral taxon 272	4	30	Species	Bacteria		Bacteroidetes					Bacteroidetes bacterium oral taxon 272
Bilophila sp. 4_1_30	4	7	Species	Bacteria		Proteobacteria	Deltaproteobacteria	Desulfovibrionales	Desulfovibrionaceae	Bilophila	Bilophila sp. 4_1_30
Blautia hansenii	4	6	Species	Bacteria		Firmicutes	Clostridia	Clostridiales	Lachnospiraceae	Blautia	Blautia hansenii
Candida parapsilosis	4	228	Species	Eukaryota	Fungi	Ascomycota	Saccharomycetes	Saccharomycetales	Debaryomycetaceae	Candida	Candida parapsilosis
Clavispora lusitaniae	4	58	Species	Eukaryota	Fungi	Ascomycota	Saccharomycetes	Saccharomycetales	Metschnikowiaceae	Clavispora	Clavispora lusitaniae
Clostridioides difficile	4	8	Species	Bacteria		Firmicutes	Clostridia	Clostridiales	Peptostreptococcaceae	Clostridioides	Clostridioides difficile
Clostridium sp. C105KSO13	4	51	Species	Bacteria		Firmicutes	Clostridia	Clostridiales	Clostridiaceae	Clostridium	Clostridium sp. C105KSO13
Erysipelotrichaceae bacterium 3_1_53	4	13	Species	Bacteria		Firmicutes	Erysipelotrichia	Erysipelotrichales	Erysipelotrichaceae		Erysipelotrichaceae bacterium 3_1_53
Eubacteriaceae bacterium CHKCI005	4	39	Species	Bacteria		Firmicutes	Clostridia	Clostridiales	Eubacteriaceae		Eubacteriaceae bacterium CHKCI005
Lachnospiraceae bacterium 3-1	4	32	Species	Bacteria		Firmicutes	Clostridia	Clostridiales	Lachnospiraceae		Lachnospiraceae bacterium 3-1
Lachnospiraceae bacterium 9_1_43BFAA	4	9	Species	Bacteria		Firmicutes	Clostridia	Clostridiales	Lachnospiraceae		Lachnospiraceae bacterium 9_1_43BFAA
Lachnospiraceae bacterium JC7	4	35	Species	Bacteria		Firmicutes	Clostridia	Clostridiales	Lachnospiraceae		Lachnospiraceae bacterium JC7
Megamonas hypermegale	4	7	Species	Bacteria		Firmicutes	Negativicutes	Selenomonadales	Selenomonadaceae	Megamonas	Megamonas hypermegale
Megasphaera sp. DJF_B143	4	23	Species	Bacteria		Firmicutes	Negativicutes	Veillonellales	Veillonellaceae	Megasphaera	Megasphaera sp. DJF_B143
Oribacterium sinus	4	25	Species	Bacteria		Firmicutes	Clostridia	Clostridiales	Lachnospiraceae	Oribacterium	Oribacterium sinus
Parabacteroides sp. HGS0025	4	50	Species	Bacteria		Bacteroidetes	Bacteroidia	Bacteroidales	Porphyromonadaceae	Parabacteroides	Parabacteroides sp. HGS0025
Parabacteroides sp. YL27	4	67	Species	Bacteria		Bacteroidetes	Bacteroidia	Bacteroidales	Porphyromonadaceae	Parabacteroides	Parabacteroides sp. YL27
Pelosinus fermentans	4	280	Species	Bacteria		Firmicutes	Negativicutes	Selenomonadales	Sporomusaceae	Pelosinus	Pelosinus fermentans
Porphyromonas crevioricanis	4	8	Species	Bacteria		Bacteroidetes	Bacteroidia	Bacteroidales	Porphyromonadaceae	Porphyromonas	Porphyromonas crevioricanis
Prevotella baroniae	4	11	Species	Bacteria		Bacteroidetes	Bacteroidia	Bacteroidales	Prevotellaceae	Prevotella	Prevotella baroniae
Prevotella histicola	4	20	Species	Bacteria		Bacteroidetes	Bacteroidia	Bacteroidales	Prevotellaceae	Prevotella	Prevotella histicola
Prevotella sp. F0091	4	233	Species	Bacteria		Bacteroidetes	Bacteroidia	Bacteroidales	Prevotellaceae	Prevotella	Prevotella sp. F0091
Ruminococcus albus	4	71	Species	Bacteria		Firmicutes	Clostridia	Clostridiales	Ruminococcaceae	Ruminococcus	Ruminococcus albus
Ruminococcus flavefaciens	4	64	Species	Bacteria		Firmicutes	Clostridia	Clostridiales	Ruminococcaceae	Ruminococcus	Ruminococcus flavefaciens
Tannerella forsythia	4	436	Species	Bacteria		Bacteroidetes	Bacteroidia	Bacteroidales	Porphyromonadaceae	Tannerella	Tannerella forsythia
bacterium F083	4	85	Species	Bacteria							bacterium F083
Acetivibrio ethanolgignens	3	13	Species	Bacteria		Firmicutes	Clostridia	Clostridiales	Ruminococcaceae	Acetivibrio	Acetivibrio ethanolgignens
Adlercreutzia equolifaciens	3	14	Species	Bacteria		Actinobacteria	Coriobacteriia	Eggerthellales	Eggerthellaceae	Adlercreutzia	Adlercreutzia equolifaciens
Bacteroides coprosuis	3	5	Species	Bacteria		Bacteroidetes	Bacteroidia	Bacteroidales	Bacteroidaceae	Bacteroides	Bacteroides coprosuis
Bacteroides sp. 1_1_30	3	11	Species	Bacteria		Bacteroidetes	Bacteroidia	Bacteroidales	Bacteroidaceae	Bacteroides	Bacteroides sp. 1_1_30
Bacteroidetes bacterium UKL13-3	3	20	Species	Bacteria		Bacteroidetes					Bacteroidetes bacterium UKL13-3
Bifidobacterium kashiwanohense	3	74	Species	Bacteria		Actinobacteria	Actinobacteria	Bifidobacteriales	Bifidobacteriaceae	Bifidobacterium	Bifidobacterium kashiwanohense
Bovine papular stomatitis virus	3	6	Species	Viruses					Poxviridae	Parapoxvirus	Bovine papular stomatitis virus
Cafeteria roenbergensis virus	3	46	Species	Viruses					Mimiviridae	Cafeteriavirus	Cafeteria roenbergensis virus
Campylobacter hominis	3	157	Species	Bacteria		Proteobacteria	Epsilonproteobacteria	Campylobacterales	Campylobacteraceae	Campylobacter	Campylobacter hominis
Cellulosilyticum lentocellum	3	31	Species	Bacteria		Firmicutes	Clostridia	Clostridiales	Lachnospiraceae	Cellulosilyticum	Cellulosilyticum lentocellum
Clostridium disporicum	3	4	Species	Bacteria		Firmicutes	Clostridia	Clostridiales	Clostridiaceae	Clostridium	Clostridium disporicum
Clostridium propionicum	3	22	Species	Bacteria		Firmicutes	Clostridia	Clostridiales	Lachnospiraceae	Tyzzerella	Clostridium propionicum
Coprococcus sp. HPP0074	3	4	Species	Bacteria		Firmicutes	Clostridia	Clostridiales	Lachnospiraceae	Coprococcus	Coprococcus sp. HPP0074
Dorea sp. D27	3	7	Species	Bacteria		Firmicutes	Clostridia	Clostridiales	Lachnospiraceae	Dorea	Dorea sp. D27
Fusobacterium necrophorum	3	5	Species	Bacteria		Fusobacteria	Fusobacteriia	Fusobacteriales	Fusobacteriaceae	Fusobacterium	Fusobacterium necrophorum
Fusobacterium varium	3	30	Species	Bacteria		Fusobacteria	Fusobacteriia	Fusobacteriales	Fusobacteriaceae	Fusobacterium	Fusobacterium varium
Geofilum rubicundum	3	19	Species	Bacteria		Bacteroidetes	Bacteroidia	Bacteroidales	Marinilabiliaceae	Geofilum	Geofilum rubicundum
Kluyveromyces marxianus	3	97	Species	Eukaryota	Fungi	Ascomycota	Saccharomycetes	Saccharomycetales	Saccharomycetaceae	Kluyveromyces	Kluyveromyces marxianus
Lachnoclostridium phytofermentans	3	8	Species	Bacteria		Firmicutes	Clostridia	Clostridiales	Lachnospiraceae	Lachnoclostridium	Lachnoclostridium phytofermentans
Lachnoclostridium sp. YL32	3	22	Species	Bacteria		Firmicutes	Clostridia	Clostridiales	Lachnospiraceae	Lachnoclostridium	Lachnoclostridium sp. YL32
Lachnospiraceae bacterium 5_1_57FAA	3	4	Species	Bacteria		Firmicutes	Clostridia	Clostridiales	Lachnospiraceae		Lachnospiraceae bacterium 5_1_57FAA
Megasphaera micronuciformis	3	68	Species	Bacteria		Firmicutes	Negativicutes	Veillonellales	Veillonellaceae	Megasphaera	Megasphaera micronuciformis
Mitsuokella multacida	3	9	Species	Bacteria		Firmicutes	Negativicutes	Selenomonadales	Selenomonadaceae	Mitsuokella	Mitsuokella multacida
Paludibacter jiangxiensis	3	10	Species	Bacteria		Bacteroidetes	Bacteroidia	Bacteroidales	Porphyromonadaceae	Paludibacter	Paludibacter jiangxiensis
Porphyromonas asaccharolytica	3	25	Species	Bacteria		Bacteroidetes	Bacteroidia	Bacteroidales	Porphyromonadaceae	Porphyromonas	Porphyromonas asaccharolytica
Porphyromonas endodontalis	3	109	Species	Bacteria		Bacteroidetes	Bacteroidia	Bacteroidales	Porphyromonadaceae	Porphyromonas	Porphyromonas endodontalis
Porphyromonas gingivicanis	3	461	Species	Bacteria		Bacteroidetes	Bacteroidia	Bacteroidales	Porphyromonadaceae	Porphyromonas	Porphyromonas gingivicanis
Prevotella denticola	3	18	Species	Bacteria		Bacteroidetes	Bacteroidia	Bacteroidales	Prevotellaceae	Prevotella	Prevotella denticola
Prevotella enoeca	3	10	Species	Bacteria		Bacteroidetes	Bacteroidia	Bacteroidales	Prevotellaceae	Prevotella	Prevotella enoeca
Prevotella salivae	3	14	Species	Bacteria		Bacteroidetes	Bacteroidia	Bacteroidales	Prevotellaceae	Prevotella	Prevotella salivae
Prevotella sp. oral taxon 299	3	179	Species	Bacteria		Bacteroidetes	Bacteroidia	Bacteroidales	Prevotellaceae	Prevotella	Prevotella sp. oral taxon 299
Pseudoflavonifractor capillosus	3	6	Species	Bacteria		Firmicutes	Clostridia	Clostridiales		Pseudoflavonifractor	Pseudoflavonifractor capillosus
Succinatimonas hippei	3	482	Species	Bacteria		Proteobacteria	Gammaproteobacteria	Aeromonadales	Succinivibrionaceae	Succinatimonas	Succinatimonas hippei
White spot syndrome virus	3	202	Species	Viruses					Nimaviridae	Whispovirus	White spot syndrome virus
[Clostridium] neopropionicum	3	45	Species	Bacteria		Firmicutes	Clostridia	Clostridiales	Lachnospiraceae	Tyzzerella	[Clostridium] neopropionicum
[Clostridium] termitidis	3	6	Species	Bacteria		Firmicutes	Clostridia	Clostridiales	Ruminococcaceae	Ruminiclostridium	[Clostridium] termitidis
[Clostridium] ultunense	3	46	Species	Bacteria		Firmicutes	Tissierellia				[Clostridium] ultunense
butyrate-producing bacterium SS3/4	3	10	Species	Bacteria		Firmicutes	Clostridia	Clostridiales			butyrate-producing bacterium SS3/4
