# Supplementary material for: Metaproteomics reveals associations between microbiome and intestinal extracellular vesicle proteins in pediatric inflammatory bowel disease
Source: Nat Commun. 2018 Jul 20;9:2873. doi: 10.1038/s41467-018-05357-4 (PMC6054643; doi:10.1038/s41467-018-05357-4)
Supplement: Supplementary file 8 — Supplementary Data 5 [file 41467_2018_5357_MOESM8_ESM.xlsx]

## Sheet: Sheet1
Supplementary Data 4. Differentially abundant microbial taxa in IBD identified with LEfSe analysis. Only LDA scores > 2.5 in at least two intestinal regions were shown.
Taxa	DeC		AsC		TI
	Group	LDA score	Group	LDA score	Group	LDA score
p_Ascomycota	IBD	3.31318	IBD	3.27532	IBD	3.3662
p_Proteobacteria	IBD	4.2721	IBD	4.13074	IBD	4.05145
p_Spirochaetes	IBD	2.84711	IBD	3.05849	IBD	2.90148
p_Verrucomicrobia	IBD	3.81843	IBD	3.54615	IBD	3.84082
c_Bacilli	IBD	3.59836	IBD	3.48428	IBD	3.73401
c_Betaproteobacteria	IBD	3.39134			IBD	3.11483
c_Gammaproteobacteria	IBD	3.99585	IBD	3.87865	IBD	3.69055
c_Negativicutes	IBD	3.11647	IBD	3.06396	IBD	2.88713
c_Saccharomycetes	IBD	3.36867	IBD	3.32907	IBD	3.41423
c_Spirochaetia	IBD	2.89258	IBD	3.10507	IBD	2.94809
c_Verrucomicrobiae	IBD	3.85433	IBD	3.59019	IBD	3.88867
o_Acidaminococcales	IBD	2.95593	IBD	2.89524	IBD	2.57895
o_Brachyspirales	IBD	2.72581	IBD	3.01827	IBD	2.8325
o_Burkholderiales	IBD	3.38231			IBD	3.10466
o_Caudovirales	IBD	2.83213			IBD	2.92168
o_Caulobacterales	Control	3.04621	Control	2.68214
o_Desulfobacterales			Control	2.71817	Control	2.86333
o_Enterobacterales	IBD	3.94864			IBD	3.61885
o_Lactobacillales	IBD	3.56826	IBD	3.45069	IBD	3.68194
o_Myxococcales			Control	2.70506	Control	2.92619
o_Saccharomycetales	IBD	3.36974	IBD	3.3297	IBD	3.41529
o_Verrucomicrobiales	IBD	3.85547	IBD	3.59109	IBD	3.88904
f_Acidaminococcaceae	IBD	3.11415	IBD	3.02556	IBD	2.67532
f_Akkermansiaceae	IBD	3.9834	IBD	3.7718	IBD	4.04809
f_Bacteroidaceae			Control	4.55731	Control	4.6092
f_Brachyspiraceae	IBD	2.86456	IBD	3.14517	IBD	2.9638
f_Debaryomycetaceae	IBD	3.52962	IBD	3.47821	IBD	3.56809
f_Desulfobacteraceae			Control	2.53325	Control	2.80264
f_Enterobacteriaceae	IBD	4.02137	IBD	3.91852	IBD	3.69572
f_Myoviridae	IBD	2.98568	IBD	2.86652	IBD	3.10984
f_Odoribacteraceae	IBD	3.23994	IBD	2.89678	IBD	3.00329
f_Streptococcaceae	IBD	3.3494	IBD	3.19293
f_Veillonellaceae	IBD	2.54079			IBD	2.52113
g_Akkermansia	IBD	4.00526			IBD	4.07092
g_Bacteroides			Control	4.55117	Control	4.61475
g_Bilophila	IBD	3.05428			IBD	2.62809
g_Brachyspira	IBD	2.8863	IBD	3.1648	IBD	2.98716
g_Candida	IBD	3.56052	IBD	3.5043	IBD	3.59475
g_Cellulosilyticum	Control	2.542			Control	2.85729
g_Enterobacter	IBD	2.64295	IBD	3.33212	IBD	2.89526
g_Escherichia	IBD	3.02044			IBD	2.97142
g_Faecalibacterium			IBD	4.38185	IBD	4.33604
g_Gemella	IBD	2.50921	IBD	2.61542	IBD	2.8592
g_Holdemanella	IBD	3.09959			IBD	3.12555
g_Klebsiella	IBD	3.4291			IBD	2.62923
g_Odoribacter	IBD	3.27119	IBD	2.92884	IBD	3.03243
g_Phascolarctobacterium	IBD	3.14439	IBD	3.02628	IBD	2.66576
g_Prevotella	IBD	3.81764			Control	3.85988
g_Streptococcus	IBD	3.37452	IBD	3.21766	IBD	3.40389
s_Ruminococcus torques	Control	3.52012	Control	3.65627	Control	3.68966
s_Akkermansiasp KLE1798	IBD	4.12777	IBD	4.08884	IBD	4.35336
s_Bacteroides coprophilus	Control	3.05422	Control	2.80531	Control	3.10452
s_Bacteroides eggerthii			Control	3.12768	Control	2.96882
s_Bacteroides salanitronis			Control	2.69053	Control	2.56135
s_Bifidobacterium pseudocatenulatum	IBD	3.66693	IBD	3.54016	IBD	3.70371
s_Candida parapsilosis	IBD	3.93913	IBD	3.84549	IBD	3.9149
s_Clostridium paraputrificum	IBD	2.86233	IBD	2.72866	IBD	2.98908
s_Eubacterium ventriosum	IBD	2.57123			IBD	2.8013
s_Lachnospiraceae bacterium 2_1_46FAA			Control	2.54348	Control	2.56276
s_Lachnospiraceae bacterium 3_1_57FAA_CT1			Control	3.24521	Control	3.43615
s_Oscillibacter sp. KLE1745	Control	3.95327	Control	3.68222
s_Porphyromonas gingivicanis	Control	2.78128	Control	2.60003	Control	2.68475
s_Prevotella buccae	IBD	2.833	IBD	2.75147	IBD	2.52372
s_Prevotella sp. 109	IBD	3.92454	IBD	3.90071	IBD	3.99887
s_Succinatimonas hippei			Control	2.64256	Control	2.60902
