# Supplementary material for: Metaproteomics reveals associations between microbiome and intestinal extracellular vesicle proteins in pediatric inflammatory bowel disease
Source: Nat Commun. 2018 Jul 20;9:2873. doi: 10.1038/s41467-018-05357-4 (PMC6054643; doi:10.1038/s41467-018-05357-4)
Supplement: Supplementary file 9 — Supplementary Data 6 [file 41467_2018_5357_MOESM9_ESM.xlsx]

## Sheet: Sheet1
Supplementary Data 5. Differentially abundant MLI human proteins in IBD selected using PLS-DA. Only VIP values > 2 in at least one intestinal regions are shown.
Uniprot ID	Symbol	PLS-DA VIP values			Fold change (IBD/Control, log2)
		AsC	DeC	TI	AsC	DeC	TI
P02679-2	FIBG	4.5251	3.1981	4.3482	3.27878	8.02758	4.43282
P80511	S10AC	4.4311	4.8218	4.6303	5.93213	5.53808	5.55784
P08246	ELNE	4.3122	4.4228	4.3405	5.14716	4.87178	5.54912
O75594	PGRP1	4.2744	3.9472	4.1404	4.66437	5.60157	5.68928
P11215	ITAM	4.2103	4.0401	4.3511	5.42213	6.19475	7.08514
P17213	BPI	4.1918	4.209	4.7174	5.53916	6.45111	7.07979
P01859	IGHG2	4.0957	3.7962	3.5911	5.32361	6.94501	4.56615
P24158	PRTN3	3.9999	4.0371	3.6997	3.59905	4.08872	4.0319
P80723	BASP1	3.9859	3.9809	4.3499	5.16679	5.59794	6.15966
P41218	MNDA	3.9336	4.0959	4.0742	5.91685	6.16213	7.02958
P02763	A1AG1	3.8954	4.1949	3.8552	5.73263	5.217	6.05118
P02675	FIBB	3.8579	3.477	3.9759	3.53345	6.93691	4.5752
Q16777	H2A2C	3.829	3.0143	3.5726	2.03414	5.94075	5.65307
P20160	CAP7	3.8229	4.5555	4.2165	4.74739	3.88254	4.07633
P04839	CY24B	3.7922	3.8508	3.998	4.85228	5.98422	6.54154
Q9HDC9	APMAP	3.7809	3.0504	3.6075	3.78195	5.71966	5.23085
P31146	COR1A	3.7337	4.0911	3.933	5.90638	6.04815	6.24707
H7BXD5	H7BXD5	3.6967	3.7317	3.9414	5.61918	5.89003	6.65302
P05107	ITB2	3.6255	3.8251	3.6415	5.0527	5.25769	5.66619
P08311	CATG	3.5905	4.0383	3.3639	4.52455	4.43775	4.67196
P12429	ANXA3	3.507	2.7062	3.9004	3.72123	5.5635	5.82176
Q60FE5	Q60FE5	3.4891	3.3235	3.6071	4.93084	5.38563	5.78977
P69905	HBA	3.4004	3.184	2.7941	1.57165	3.26088	0.237357
P08133	ANXA6	3.3625	3.2937	3.4509	4.92241	5.32619	5.24823
P05109	S10A8	3.2989	3.3111	3.1837	3.64491	3.52001	3.93455
P27797	CALR	3.2256	2.722	2.7507	1.96565	4.76758	3.19589
P11169	GTR3	3.1104	2.7477	2.8271	3.99986	4.66627	4.95301
P68871	HBB	3.1002	3.2352	2.6271	1.74227	3.09815	0.417928
P04083	ANXA1	3.0967	3.2336	3.3755	4.54225	4.73361	4.93196
P14780	MMP9	3.0671	3.0675	3.0328	5.12475	5.3274	6.1286
P31997	CEAM8	3.0643	3.1717	3.2381	4.73041	4.78376	5.31215
P27824	CALX	3.0176	2.0864	2.8761	1.92834	4.54823	4.15487
Q99536	VAT1	3.011	2.9443	3.0355	3.96345	4.58313	4.93313
P08575-2	PTPRC	2.9972	3.137	3.3636	4.56627	5.2064	4.82103
P02788	TRFL	2.9929	3.2852	2.7587	3.85476	4.08737	4.00329
P26038	MOES	2.9748	3.0011	3.3677	4.84051	5.33045	6.05541
D3DSM0	D3DSM0	2.9579	2.8641	3.1995	4.28863	4.894	5.56439
P06702	S10A9	2.9478	3.0951	2.8428	3.47995	3.1996	3.42928
P29401	TKT	2.9324	2.7956	2.952	3.68967	4.50901	4.37286
P04003	C4BPA	2.9046	2.931	2.9196	5.49532	5.53327	3.90827
Q9H4G4	GAPR1	2.8362	1.8964	2.6304	2.51922	4.63902	4.31957
P49913	CAMP	2.8123	4.0272	3.4771	6.59115	5.42536	6.11916
P15104	GLNA	2.8038	0.86298	3.7379	1.06297	2.68093	4.45133
P05164-2	PERM	2.7999	3.1074	2.8914	3.77875	3.42978	3.89968
P01024	CO3	2.7671	2.6271	2.5768	3.71447	4.51998	3.42394
P02730	B3AT	2.7152	3.2247	2.2941	5.7574	6.53204	1.71293
P0C0L4	CO4A	2.6137	2.081	2.2386	4.02166	4.67358	3.91043
P04899	GNAI2	2.61	2.5354	2.3867	3.44634	3.94369	3.75379
P11413	G6PD	2.5968	2.3423	2.124	3.65793	4.34292	4.24531
P00738	HPT	2.5936	1.9808	2.6323	2.69831	4.39945	4.43315
P08758	ANXA5	2.5598	2.1392	2.2782	2.32458	3.16891	3.40125
Q9Y490	TLN1	2.5031	2.0277	2.7193	4.08391	4.91704	5.37771
P02671-2	FIBA	2.4659	2.6522	2.3177	3.58602	6.62249	4.17638
P02743	SAMP	2.4605	2.6828	1.8508	4.06318	4.64651	3.80219
P00450	CERU	2.4515	2.7401	2.3971	5.518	4.84101	5.19946
P00747	PLMN	2.4466	1.87	2.0704	4.34401	6.05286	3.60028
Q14254	FLOT2	2.4398	2.0047	2.4053	3.0534	4.58704	4.67354
O00602	FCN1	2.3816	2.4821	3.0672	4.09049	5.07981	6.13772
P52566	GDIR2	2.3777	2.7804	2.8706	2.57594	4.49887	5.2045
O75923	DYSF	2.3199	2.0853	2.764	4.1516	4.81897	5.59099
P48735	IDHP	2.3193	1.1689	2.5761	0.564555	4.12417	3.02146
P31949	S10AB	2.3127	2.063	3.1755	2.94936	3.55199	3.7283
O75955	FLOT1	2.3108	1.8233	2.6199	2.99342	4.03807	4.55202
Q9HD89	RETN	2.3046	3.1365	1.9903	3.72814	3.45926	3.23479
Q14697	GANAB	2.2956	1.3122	1.9591	0.44145	3.36862	2.50171
O95498-6	VNN2	2.2898	2.3741	3.0324	4.15018	4.46453	5.46195
P02747	C1QC	2.2895	1.8977	1.8354	3.00743	3.52653	2.8914
A0A0A0MSV6	A0A0A0MSV6	2.1705	1.8565	1.9882	4.0246	4.56921	3.03353
P04040	CATA	2.1622	2.2242	1.8883	2.66047	3.17081	2.38031
P05186	PPBT	2.1496	1.8137	2.5505	2.99081	3.68007	4.48045
P06396-2	GELS	2.1385	1.3771	1.9136	1.24106	3.36572	3.08926
P04118	COL	2.1264	1.7074	2.0872	-1.64764	-3.68248	-2.98186
Q96S97	MYADM	2.1133	1.9536	1.8895	2.71721	3.24685	3.27789
A0A0C4DFQ8	A0A0C4DFQ8	2.1115	2.1043	1.5937	-1.86119	-2.28434	-1.95943
P52209-2	6PGD	2.0992	1.9896	1.4945	3.10176	3.08061	2.69047
P25815	S100P	2.0936	1.576	1.9496	1.90264	3.32056	2.96807
P04843	RPN1	2.0885	0.9522	1.7469	0.393634	3.61401	2.36809
P23284	PPIB	2.0815	1.0315	2.1422	0.826492	3.55365	3.2839
P40879	S26A3	2.0778	2.5306	2.6291	-2.22143	-1.18062	-2.1116
P30101	PDIA3	2.0703	1.3705	1.8524	0.485195	2.78453	2.01902
O43280-2	TREA	2.0694	1.4603	1.6576	-1.82131	-2.43472	-1.71994
P14625	ENPL	2.0606	1.4857	1.9172	0.695191	3.00566	2.49564
Q86UX7-2	URP2	2.0367	2.0527	2.1254	3.44916	3.73916	3.83766
P80188	NGAL	2.0192	2.7979	1.8701	3.20646	2.70842	2.89548
A0A0A0MSA6	A0A0A0MSA6	2.0116	1.6722	1.4161	-2.14016	-2.33341	-2.45029
P50443	S26A2	1.5884	2.4839	1.8888	-2.28045	-0.99686	-2.42105
P59666	DEF3	1.5324	2.4337	1.4121	3.03099	2.34827	2.0336
P02042	HBD	1.4154	2.2423	1.3434	2.38881	4.21389	-0.696178
P04114	APOB	1.9729	2.2068	1.8121	3.71862	3.54001	3.38526
P08183	MDR1	1.4311	2.2043	1.1955	-2.48186	-1.60535	-1.32155
P43490	NAMPT	1.6262	2.1888	1.7116	3.9841	3.62261	4.16931
P12277	KCRB	0.57781	2.1423	0.6385	-3.46838	0.18577	-0.659919
P61626	LYSC	1.8854	2.105	1.5194	2.15134	2.22187	2.05985
P10153	RNAS2	1.6904	2.0834	1.2412	2.60096	2.05944	1.35079
P16452-2	EPB42	1.0537	2.0824	0.25153	7.16221	6.92097	1.35104
P35228	NOS2	1.599	2.0575	1.365	4.03018	3.25195	2.47516
P09769	FGR	1.8947	2.0565	2.388	3.59504	3.97403	4.52588
Q9UNQ0-2	ABCG2	1.7937	2.0426	1.4267	-2.2164	-1.74028	-1.62594
P04054	PA21B	1.9121	2.0279	1.7296	-1.99375	-2.0077	-1.89607
P09917	LOX5	1.7766	2.0216	2.2223	3.03063	3.17309	3.53015
B1AH87	B1AH87	1.6607	1.7011	2.4043	1.85332	3.1973	3.59995
Q8IX19	MCEM1	1.8119	1.5341	2.3856	3.32985	4.01125	4.47706
P23368	MAOM	1.6947	0.95199	2.2972	1.13519	3.62533	3.31697
P30040	ERP29	1.8125	1.0723	2.2624	0.887455	3.3922	3.87083
P33121	ACSL1	1.8818	1.3307	2.2445	2.44483	3.55802	4.04135
B4DJV2	B4DJV2	1.7097	1.0587	2.2423	0.2323	3.47048	3.10604
P39656-3	OST48	1.9048	0.61497	2.1803	0.17995	3.6518	2.75338
P36222	CH3L1	1.6336	1.7296	2.072	2.79461	3.37044	3.81943
Q13488	VPP3	1.824	1.2569	2.0622	3.42436	4.29663	4.70113
P05091	ALDH2	1.5735	0.59408	2.0305	-0.130031	2.89197	1.72659
P49411	EFTU	1.4636	0.41832	2.0045	-1.04512	2.73624	3.37591
Q08477	CP4F3	1.8399	1.4937	2.0044	3.05504	3.99754	3.86154
