# Supplementary material for: Metaproteomics reveals associations between microbiome and intestinal extracellular vesicle proteins in pediatric inflammatory bowel disease
Source: Nat Commun. 2018 Jul 20;9:2873. doi: 10.1038/s41467-018-05357-4 (PMC6054643; doi:10.1038/s41467-018-05357-4)
Supplement: Supplementary file 10 — Supplementary Data 7 [file 41467_2018_5357_MOESM10_ESM.xlsx]

## Sheet: Sheet1
Supplementary Data 6. Differentially abundant MLI human proteins in CD compared to UC. Only VIP values > 2 in at least one intestinal regions are shown.
Uniprot ID	Symbol	PLS-DA VIP values			Fold change (CD/UC, log2)
		AsC	DeC	TI	AsC	DeC	TI
P02741	CRP	9.1807	4.2272	3.9905	3.87242	4.84369	4.80132
X6RAN8	DUOX2	6.7965	5.1851	2.6847	-4.43097	-3.64613	-3.75842
P04003	C4BPA	2.7957	2.3309	3.8954	-2.65413	1.02533	2.9989
P02042	HBD	6.9873	4.5683	1.3098	-4.12422	-0.561535	-0.956981
P16452.2	EPB42	4.5218	6.9743	1.2662	-6.25791	-0.0893996	0.356918
P16157.5	ANK1	4.2385	6.5309	0.28432	-5.69865	0.209924	-0.35286
P02730	B3AT	5.3598	5.3337	0.090233	-4.07555	-0.0191223	0.428305
P02549	SPTA1	2.864	5.9132	0.88422	-5.75622	0.346492	0.347783
P11277	SPTB1	3.6395	5.0477	0.90917	-5.43587	-0.202524	0.608229
P01859	IGHG2	4.0207	1.3103	3.8395	1.66546	1.99919	3.07145
P02743	SAMP	5.2099	1.1727	2.4675	1.44617	2.72594	2.61669
P68871	HBB	4.4157	3.594	0.42649	-2.77244	-1.28663	-0.748938
P69905	HBA	3.8072	3.8276	0.58648	-3.03693	-1.17604	-0.854476
P11166	GTR1	3.0991	4.6516	0.35003	-6.26996	0.417452	0.836266
P40879	S26A3	3.2755	4.0635	0.62145	1.13906	-0.540918	-0.691172
P02747	C1QC	3.6424	1.2834	2.9641	-0.937004	1.35241	3.51026
Q1HG44	DOXA2	3.4779	2.6549	1.7381	-2.97656	-2.02633	-3.41873
P02763	A1AG1	3.508	1.8008	2.5298	1.46318	1.62311	2.80942
P35228	NOS2	3.9979	3.1779	0.39527	-1.8117	-1.60299	-1.42368
A0A0A0MSV6	C1QB	3.7784	0.98591	2.6534	-0.855774	1.64701	2.90109
H3BLV0	H3BLV0	3.2323	3.0567	1.1056	-2.66533	-1.73474	0.522624
P19957	ELAF	2.8529	3.3574	0.89096	-5.139	-2.30764	0.585642
P00747	PLMN	0.23991	3.0083	3.7024	-3.07844	0.834327	4.39763
O95498.6	VNN2	1.162	2.3834	3.3957	-1.26289	-0.52522	1.66176
P16050	LOX15	3.6792	1.7681	1.4492	-4.66012	-3.71436	-4.16675
E9PNW4	E9PNW4	1.5765	3.1347	2.1248	-2.98635	-0.429957	1.40698
P00450	CERU	0.85342	3.3047	2.6697	-2.62201	0.4521	2.51688
P0C0L4	CO4A	2.104	1.5407	3.1241	-1.3778	1.14132	2.80527
P50443	S26A2	2.5885	3.9104	0.26024	1.74757	0.477421	-0.292571
A0A087WYF5	PRH1	3.8555	1.156	1.7089	2.52091	-1.54984	-2.92748
P02671.2	FIBA	2.1633	1.6131	2.8321	-2.05605	2.27156	4.20005
Q5SR44	Q5SR44	1.2335	2.5969	2.7243	-2.56998	0.339206	3.05839
B4DPQ0	B4DPQ0	1.4868	2.6844	2.2863	-2.95954	1.9568	3.07422
D6RF35	D6RF35	0.75913	3.6015	2.0164	-3.1022	0.848733	3.62421
P02675	FIBB	2.0031	1.3528	2.9379	-0.87198	1.63258	2.69017
P08603	CFAH	1.0081	2.382	2.8499	-2.5959	1.13661	3.53647
Q05315	LEG10	2.4382	1.482	2.227	-2.26544	-3.42459	-3.41834
P52790	HXK3	1.5361	2.0189	2.5301	-1.59927	0.783201	3.22788
P11171	EPB41	2.5614	2.8784	0.63823	-4.05045	0.508021	0.569957
P32119	PRDX2	2.7396	2.8577	0.47774	-2.84341	-0.876444	-0.958294
P12821	ACE	2.5317	1.6326	1.7729	1.17189	-1.35397	-1.32349
P02776	PLF4	3.4151	1.5321	0.94063	-1.87925	-1.48881	-0.0214652
P55072	TERA	1.7374	2.4731	1.672	-2.61497	-0.787769	2.29416
P52789	HXK2	3.3806	2.213	0.15282	-1.47232	-0.361001	0.200725
P09871	C1S	3.0109	1.0704	1.6096	-2.10004	2.29194	2.61865
Q9Y2Y8	PRG3	2.8155	1.468	1.3928	-1.48473	-1.45167	-1.32478
Q5T985	Q5T985	0.39671	4.5081	0.76508	-5.31951	-0.64845	3.1805
P14780	MMP9	0.31199	1.9241	3.3861	-1.71364	0.44248	3.04252
P02751.10	FINC	0.20672	3.5658	1.8239	-3.24459	0.697498	4.12883
P02745	C1QA	2.3194	1.141	2.0723	-0.952845	1.80762	2.33789
P16233	LIPP	2.3853	1.9938	1.1473	1.70019	-0.692064	-0.837628
P33121	ACSL1	1.0274	1.43	2.9873	-1.05407	0.562885	1.76923
P13727	PRG2	2.8877	1.3712	1.1782	-1.37251	-1.40376	-1.19187
P19827	ITIH1	1.6756	3.3241	0.42478	-3.57278	-0.763434	1.17304
P09848	LPH	3.0727	0.10288	2.2275	0.394106	-0.856372	-1.40327
Q13488	VPP3	0.10408	2.5758	2.7186	-1.37625	0.11578	2.55649
Q6GPI1	CTRB2	3.2046	0.49922	1.6801	1.40787	-1.18168	-1.39645
P02679.2	FIBG	0.82607	1.7376	2.7265	-1.21521	1.40635	2.93668
P98073	ENTK	2.4382	1.0881	1.6956	0.239212	-1.46825	-1.92001
P49913	CAMP	0.85223	1.6951	2.6669	-1.65429	0.471359	2.98835
O43653	PSCA	2.9454	0.11936	2.1393	-0.268854	-2.30939	-2.74782
P26038	MOES	0.32832	1.861	3.0038	-1.30197	0.240013	1.98411
P15104	GLNA	2.7212	1.6019	0.85631	0.254072	-0.336926	1.08277
P02760	AMBP	0.26503	2.9962	1.9074	-3.11381	-0.107413	2.23981
P14923	PLAK	3.0558	0.62945	1.4643	0.542954	-0.729346	-1.04527
P02749	APOH	0.57082	2.8559	1.7098	-3.6322	0.438702	3.33672
P22531	SPR2E	2.8313	0.68003	1.6219	0.263786	-1.44196	-1.72063
P04844.2	RPN2	1.5389	0.93835	2.6171	-0.650464	0.389679	2.20659
P29350	PTN6	1.7584	1.2925	2.0343	-0.989384	1.22855	1.71109
A0A075B6R9	IGKV2D-24	2.0952	2.1687	0.81965	2.04858	1.02972	0.541637
P78324	SHPS1	1.0813	2.5812	1.402	-2.33342	-0.0446121	1.75106
Q93084	AT2A3	2.4865	1.3345	1.2182	-1.32057	0.297416	2.85456
Q9Y490	TLN1	0.19249	1.958	2.8764	-1.52588	0.156848	1.98131
P48960.2	CD97	0.96965	1.7959	2.2026	-1.70909	-0.215966	2.0545
O60844	ZG16	1.2124	2.7191	1.0246	1.89837	0.314035	-1.33176
Q8IX19	MCEM1	0.093451	2.36	2.5021	-1.96208	0.477849	2.06015
P49368	TCPG	1.6521	2.3927	0.85509	-3.02434	-0.408337	0.811734
O43866	CD5L	0.64061	2.4065	1.7914	-2.87226	0.805917	2.57957
O75923	DYSF	0.34792	1.5726	2.9083	-1.19621	0.279834	1.69127
P01860	IGHG3	2.8604	0.23114	1.7308	0.321994	1.7286	1.64613
P02647	APOA1	0.5542	4.1371	0.11528	-3.77088	0.627115	-0.0860275
Q6ZNJ1.3	NBEL2	0.87811	2.8492	1.0783	-3.47609	-0.21295	2.51078
P50990	TCPQ	1.2565	2.5232	1.0201	-2.60849	-0.588189	1.31783
P41218	MNDA	1.9016	0.073139	2.8106	0.00457923	0.713084	1.24504
P40227	TCPZ	1.8447	2.2562	0.67915	-3.44156	-0.575097	1.42867
P04179.4	SODM	1.9532	0.31296	2.5097	0.111736	1.09428	2.24927
P04004	VTNC	0.16211	2.9304	1.6335	-3.28949	0.0910357	2.49945
B4DDF4	B4DDF4	0.14341	2.2573	2.3224	-1.73386	-0.147697	1.81218
Q16820	MEP1B	2.6828	0.47184	1.5523	0.239461	-0.445189	-1.01378
P35611	ADDA	1.5266	2.1914	0.98353	-4.19828	1.72591	1.06356
E7EVJ5	E7EVJ5	0.83365	2.0338	1.829	-1.55761	0.295418	1.9915
A0A0C4DFQ8	ASAH2	2.2144	1.3376	1.1422	1.04387	-0.382071	-1.31836
P11413	G6PD	0.12728	1.7813	2.7794	-1.07808	0.116661	2.12688
P43490	NAMPT	0.22951	1.39	3.0681	-1.99208	0.704965	2.7335
P02790	HEMO	1.2236	1.2581	2.2036	-1.12735	1.07906	2.04568
O43895	XPP2	2.1504	0.60128	1.9328	-0.128387	-0.422906	-1.43151
P05783	K1C18	2.9529	1.5323	0.16962	0.0148647	-0.769251	-0.786662
P02748	CO9	0.87783	1.519	2.25	-2.23231	0.735274	2.05199
P11678	PERE	2.4449	1.0793	1.1111	-1.30859	-1.24217	-1.07109
Q86UX7.2	URP2	0.9691	1.4553	2.2063	-1.07367	0.42716	1.81153
O43464.4	HTRA2	1.1606	0.54694	2.9226	0.860647	2.13988	-5.61221
P98088	MUC5A	2.3189	0.95678	1.3451	0.653963	-1.07293	-2.04705
B0I1T2	MYO1G	0.46889	1.9841	2.166	-1.44847	0.81432	2.20221
A0A087WSY6	A0A087WSY6	2.6465	1.1366	0.80818	1.31661	1.01896	0.431442
P14598	NCF1	0.89889	1.3414	2.3309	-0.900737	0.841571	2.12721
O15144	ARPC2	0.8228	1.5144	2.1709	-0.847801	0.40603	1.81978
O60234	GMFG	0.56921	1.6799	2.1951	-1.50532	0.337467	2.10543
P22894	MMP8	0.29476	1.5484	2.5753	-1.30608	0.269525	2.52814
P19835	CEL	2.0555	0.53314	1.8106	0.161894	1.65791	-3.92312
P21730	C5AR1	1.2416	0.67454	2.4368	-0.79718	0.339422	2.33411
Q562R1	ACTBL	2.0233	0.3508	1.97	-0.548845	-1.93116	-5.44413
P08575.2	PTPRC	0.35531	1.2122	2.7611	-0.558077	0.290438	1.73206
P08754	GNAI3	1.2381	0.96056	2.1296	-1.15645	0.388183	1.6142
A0A075B6I0	A0A075B6I0	2.6103	0.91849	0.79758	0.987896	1.42506	0.373151
P63244	RACK1	0.57317	1.4446	2.3081	-1.60097	-0.311936	3.15554
Q6UX06	OLFM4	0.92067	2.2014	1.197	-1.2675	-0.352649	1.99801
P50552	VASP	1.4457	0.68023	2.1901	-0.705405	0.40694	1.64119
Q9NVJ2	ARL8B	0.48449	1.3295	2.4728	-1.52641	0.468337	1.91549
Q16777	H2A2C	1.7273	0.1688	2.37	-0.984986	-0.0744007	2.85501
P32942	ICAM3	0.33653	1.5139	2.4068	-0.771806	-0.623464	1.41318
P08183	MDR1	0.324	2.7008	1.2254	1.35466	-0.0750215	-1.02137
Q9UM07	PADI4	0.1745	1.2532	2.8072	-0.662431	-0.529084	5.12399
P80723	BASP1	0.21997	1.2346	2.7733	-0.924638	0.164845	1.56872
P00915	CAH1	1.5651	2.1998	0.46062	-0.777324	0.576494	-0.891342
P52566	GDIR2	0.59573	0.92481	2.7017	-0.640656	-0.0145828	1.61479
P61160	ARP2	1.2927	0.69096	2.198	-0.776803	0.333951	1.98084
Q08477	CP4F3	0.92337	0.46976	2.7749	-0.164783	0.956925	1.82494
P13807.2	GYS1	0.1371	2.0877	1.9122	-2.29048	1.31175	2.72814
P01024	CO3	1.6092	0.30557	2.2051	-0.313876	1.04125	1.9649
P31146	COR1A	0.035353	1.5388	2.5445	-1.37029	-0.0388906	1.75764
P18124	RL7	0.45873	1.5873	2.0642	-2.43373	-0.253436	2.49968
P12277	KCRB	2.0695	1.9219	0.11749	3.06254	1.77302	-1.02002
P10153	RNAS2	2.8963	1.0287	0.18148	-0.781554	-1.92626	-0.518749
A0A087WZR4	A0A087WZR4	0.89276	1.1424	2.067	-0.497509	0.309382	2.66224
O00602	FCN1	1.1294	0.59627	2.3387	0.466217	0.850314	2.08377
P13498	CY24A	0.79191	1.1292	2.1228	-0.543926	0.380748	1.666
B4DJV2	B4DJV2	1.3336	0.63819	2.0589	-0.326723	0.663018	1.40887
Q01082	SPTB2	0.86545	2.3418	0.77645	-2.10746	-0.643186	0.310949
P08567	PLEK	0.78784	0.96342	2.2271	-0.590454	0.542999	1.86168
Q14254	FLOT2	0.1765	1.1549	2.6381	-1.28274	0.305894	1.84753
P25774.2	CATS	1.3133	0.35165	2.2863	-0.177219	0.577272	2.0775
Q60FE5	Q60FE5	0.44262	1.4276	2.0641	-1.23632	0.136108	1.26929
P06310	KV230	2.0813	1.4801	0.35056	1.36093	0.989313	0.378378
O75955	FLOT1	0.29111	1.4647	2.1485	-1.37287	0.387685	1.71388
P05106	ITB3	0.96198	2.2376	0.68523	-5.81531	1.119	0.998761
P08670	VIME	0.035394	1.6865	2.1395	-2.08799	-0.140407	3.23655
P15086	CBPB1	1.3916	2.0447	0.39497	1.11967	-0.537541	-0.631526
Q93077	H2A1C	0.093743	1.1918	2.4947	-1.56959	-0.314985	3.84077
Q9HD89	RETN	2.0263	0.4859	1.2372	0.652999	0.951718	0.983703
P10316	1A69	2.2233	0.38485	1.1284	0.151705	0.684763	1.17326
Q15080	NCF4	2.0642	0.46104	1.1981	-0.241227	0.857525	1.10216
P09769	FGR	0.10652	0.85605	2.7482	-0.416787	0.773749	1.9951
P00387.2	NB5R3	0.25332	2.1171	1.2672	-2.87058	0.172546	1.06942
P12104	FABPI	0.86391	2.184	0.54869	1.20713	-0.0327282	-0.466091
Q8WVV4	POF1B	2.039	0.67488	0.87126	2.11257	-0.253343	-0.887471
D6RB09	D6RB09	0.61916	0.90321	2.0363	-0.650249	-0.284272	2.97499
P36222	CH3L1	0.62359	0.85848	2.0391	-0.347685	-0.00035183	1.61027
O95994	AGR2	2.1662	1.2152	0.13347	-0.934731	-0.81936	-0.115249
P15085	CBPA1	1.119	2.2336	0.12518	1.20137	-0.780215	-0.420773
Q92930	RAB8B	1.2507	0.13689	2.0858	0.301606	0.907878	2.10768
P17987	TCPA	0.88176	2.3191	0.24306	-2.68767	0.0682898	0.755292
F8W1A4	F8W1A4	1.0434	0.24373	2.1512	-0.272532	0.850361	1.72412
P46777	RL5	0.29432	0.95447	2.152	-1.96094	0.248671	2.41682
P07602	SAP	1.0606	0.32513	2.0069	-0.506445	0.453242	1.98371
P21980	TGM2	0.69789	2.0929	0.5498	-2.98051	0.456959	1.05527
A0A1B0GU86	ACY1	2.098	0.3914	0.77786	-0.0212712	-0.847269	-0.68427
P01008	ANT3	2.1289	0.53663	0.58723	-0.339094	1.26974	1.04965
A0A0G2JPA4	A0A0G2JPA4	0.29948	2.2645	0.68752	-2.80955	-0.647644	-1.4745
P11215	ITAM	0.17527	0.87337	2.1492	-0.531966	0.291526	1.38789
D3DSM0	D3DSM0	0.63948	0.35622	2.1686	-0.44552	0.0103598	1.57342
Q86UP6	CUZD1	0.37761	2.2098	0.54376	0.401459	0.0130253	-0.285339
P11169	GTR3	0.055011	0.81275	2.2614	-0.329039	0.426921	1.34955
P04839	CY24B	0.23092	0.785	2.0816	-0.570948	0.0753951	1.03546
A0A0B4J1V6	IGHV3-73	2.2461	0.3112	0.51508	0.415511	1.44962	0.772021
Q8WW52	F151A	0.55008	0.40123	2.0925	0.191282	-0.242601	-2.39479
P50120	RET2	0.42599	2.1106	0.44314	1.02345	-0.344088	-0.34999
P20292	AL5AP	0.072245	0.49044	2.37	-0.519592	-0.0829054	1.95617
P12268	IMDH2	0.5438	2.1511	0.23438	-2.67024	0.167398	0.420805
P48304	REG1B	0.576	2.1352	0.20039	1.79261	-0.432841	-0.0458739
P30048.2	PRDX3	0.0074946	0.72969	2.1302	-0.491733	0.547038	1.43837
Q16778	H2B2E	0.019497	0.80405	2.0079	-1.4018	-0.0979924	3.21322
P30040	ERP29	0.61218	0.152	2.0122	-0.400014	0.54598	1.45833
P24752	THIL	0.19968	0.11707	2.4498	0.196461	1.06542	2.79742
P69891	HBG1	0.071341	2.0566	0.60262	-2.81859	4.52912	1.45314
A0A0A0MSK5	A0A0A0MSK5	0.091537	0.55365	2.0214	-0.38213	-0.00688175	1.52232
P19075	TSN8	2.1447	0.44144	0.038046	-0.138746	-0.305704	-0.227866
K7ERI9	K7ERI9	0.34942	2.1791	0.041329	-4.5204	-0.743108	2.24904
P23368	MAOM	0.075161	0.18651	2.2237	-0.0398627	0.805918	1.83741
