# Supplementary material for: Metaproteomics reveals associations between microbiome and intestinal extracellular vesicle proteins in pediatric inflammatory bowel disease
Source: Nat Commun. 2018 Jul 20;9:2873. doi: 10.1038/s41467-018-05357-4 (PMC6054643; doi:10.1038/s41467-018-05357-4)
Supplement: Supplementary file 11 — Supplementary Data 8 [file 41467_2018_5357_MOESM11_ESM.xlsx]

## Sheet: Sheet2
Supplementary Data 7. Gene ontology analysis of the 59 MLI human proteins that were differentially abundant in IBD
Type	#pathway ID	pathway description	observed gene count	false discovery rate (FDR)	matching proteins in your network (labels)
CC	GO.0070062	extracellular exosome	50	6.71e-34	ANXA1,ANXA3,ANXA5,ANXA6,APMAP,ARHGDIB,AZU1,BASP1,BPI,C3,C4A,CALR,CAMP,CANX,CEACAM8,CORO1A,CP,CTSG,DYSF,ELANE,FERMT3,FGA,FGB,FGG,FLOT2,G6PD,GCA,GNAI2,HBA2,HIST2H2AC,ITGAM,ITGB1,ITGB2,LTF,MMP9,MNDA,MPO,MSN,ORM1,PGLYRP1,PRTN3,PTPRC,S100A11,S100A8,S100A9,SLC2A3,SLC4A1,TKT,TLN1,VAT1
CC	GO.0031988	membrane-bounded vesicle	49	3.71e-28	ANXA1,ANXA3,ANXA5,ANXA6,APMAP,ARHGDIB,AZU1,BASP1,BPI,C3,C4A,CAMP,CANX,CEACAM8,CORO1A,CP,CTSG,CYBB,DYSF,ELANE,FERMT3,FGA,FGB,FGG,G6PD,GCA,GNAI2,HBA2,HIST2H2AC,ITGAM,ITGB1,ITGB2,LTF,MMP9,MNDA,MPO,MSN,ORM1,PGLYRP1,PRTN3,PTPRC,S100A11,S100A8,S100A9,SLC2A3,SLC4A1,TKT,TLN1,VAT1
CC	GO.0044421	extracellular region part	49	6.04e-27	ANXA1,ANXA3,ANXA6,APMAP,ARHGDIB,AZU1,BASP1,C3,C4A,C4BPA,CALR,CAMP,CANX,CEACAM8,CORO1A,CP,CTSG,DYSF,ELANE,FERMT3,FGA,FGB,FGG,FLOT2,G6PD,GCA,GNAI2,HBA2,HIST2H2AC,ITGAM,ITGB1,ITGB2,LTF,MMP9,MNDA,MPO,MSN,ORM1,PGLYRP1,PRTN3,PTPRC,S100A11,S100A8,S100A9,SLC2A3,SLC4A1,TKT,TLN1,VAT1
CC	GO.0005576	extracellular region	51	2.91e-26	ANXA1,ANXA3,ANXA6,APMAP,ARHGDIB,AZU1,BASP1,C3,C4A,C4BPA,CALR,CAMP,CANX,CEACAM8,CORO1A,CP,CTSG,DYSF,ELANE,FCN1,FERMT3,FGA,FGB,FGG,FLOT2,G6PD,GCA,GNAI2,HBA2,HIST2H2AC,ITGAM,ITGB1,ITGB2,LTF,MMP9,MNDA,MPO,MSN,ORM1,PGLYRP1,PRTN3,PTPRC,S100A11,S100A12,S100A8,S100A9,SLC2A3,SLC4A1,TKT,TLN1,VAT1
CC	GO.0072562	blood microparticle	12	2.62e-14	ANXA5,C3,C4A,C4BPA,CP,FGA,FGB,FGG,HBA2,MSN,ORM1,SLC4A1
CC	GO.0005615	extracellular space	25	4.96e-14	ANXA1,ANXA5,BPI,C3,C4A,C4BPA,CALR,CAMP,CEACAM8,CP,CTSG,FGA,FGB,FGG,HBA2,LTF,MMP9,MPO,MSN,ORM1,PRTN3,S100A11,S100A8,S100A9,SLC4A1
CC	GO.0016023	cytoplasmic membrane-bounded vesicle	18	1.04e-08	ANXA3,ANXA6,ARHGDIB,AZU1,CANX,CORO1A,CTSG,CYBB,DYSF,ELANE,FGA,FGB,FGG,HBA2,HBB,ITGB1,LTF,MPO
CC	GO.0071944	cell periphery	34	4.67e-08	ANXA3,ANXA5,BASP1,BPI,C3,C4A,C4BPA,CALR,CAMP,CEACAM8,CORO1A,CTSG,CYBB,DYSF,FBLIM1,FCN1,FGA,FGB,FGG,FLOT2,G6PD,GCA,GNAI2,ITGB1,ITGB2,PRTN3,PTPRC,S100A12,S100A8,S100A9,SLC2A3,SLC4A1,TLN1,VNN2
CC	GO.0030141	secretory granule	11	5.46e-08	ANXA3,AZU1,CALR,CTSG,ELANE,FGA,FGB,FGG,FLOT2,LTF,MPO
CC	GO.0060205	cytoplasmic membrane-bounded vesicle lumen	7	3.88e-07	CALR,FGA,FGB,FGG,HBA2,HBB,LTF
CC	GO.0044459	plasma membrane part	23	5.39e-07	ANXA1,ANXA5,BPI,CALR,CEACAM8,CORO1A,CYBB,DYSF,FCN1,FGA,FGB,FGG,FLOT2,G6PD,GNAI2,ITGB1,ITGB2,MSN,PTPRC,SLC26A3,SLC2A3,SLC4A1,TLN1
CC	GO.0005886	plasma membrane	32	5.99e-07	ANXA3,ANXA5,BASP1,BPI,C3,C4A,C4BPA,CALR,CEACAM8,CORO1A,CTSG,CYBB,DYSF,FCN1,FGA,FGB,FGG,FLOT2,G6PD,GCA,GNAI2,ITGB1,ITGB2,PRTN3,PTPRC,S100A12,S100A8,S100A9,SLC2A3,SLC4A1,TLN1,VNN2
CC	GO.0030139	endocytic vesicle	9	6.87e-07	ANXA3,CALR,CORO1A,CYBB,DYSF,FLOT2,HBA2,HBB,LTF
CC	GO.0098552	side of membrane	11	7.47e-07	ANXA5,CANX,FCN1,FGA,FGB,FGG,G6PD,GNAI2,ITGAM,ITGB1,PTPRC
CC	GO.0009897	external side of plasma membrane	9	7.62e-07	ANXA5,CALR,FCN1,FGA,FGB,FGG,ITGAM,ITGB1,PTPRC
CC	GO.0044433	cytoplasmic vesicle part	12	9.95e-07	ANXA3,CALR,CORO1A,CYBB,DYSF,FGA,FGB,FGG,FLOT2,HBA2,HBB,LTF
CC	GO.0009986	cell surface	13	2.31e-06	ANXA1,ANXA5,APMAP,CALR,CTSG,ELANE,FCN1,FGA,FGB,FGG,ITGB2,PTPRC,TLN1
CC	GO.0005925	focal adhesion	10	3.71e-06	ANXA1,ANXA5,ANXA6,CALR,FBLIM1,FLOT2,ITGB1,MSN,PTPRC,TLN1
CC	GO.0071682	endocytic vesicle lumen	4	8.16e-06	CALR,HBA2,HBB,LTF
CC	GO.0005577	fibrinogen complex	3	6.54e-05	FGA,FGB,FGG
CC	GO.0005938	cell cortex	6	0.0012	CORO1A,FBLIM1,FGA,FGB,FGG,SLC4A1
CC	GO.0043226	organelle	46	0.00215	ANXA1,ANXA3,APMAP,ARHGDIB,AZU1,BASP1,BPI,C3,C4A,CALR,CAMP,CANX,CEACAM8,CP,CTSG,DYSF,ELANE,FBLIM1,FERMT3,FGA,FGB,FGG,GCA,GNAI2,HBA2,HIST2H2AC,ITGB1,ITGB2,LTF,MMP9,MNDA,MSN,ORM1,PGLYRP1,PRTN3,PTPRC,S100A11,S100A12,S100A8,S100A9,SLC26A3,SLC2A3,SLC4A1,TKT,TLN1,VAT1
CC	GO.0031838	haptoglobin-hemoglobin complex	2	0.00234	HBA2,HBB
CC	GO.0008305	integrin complex	3	0.00282	ITGAM,ITGB1,ITGB2
CC	GO.0045335	phagocytic vesicle	4	0.00291	ANXA3,CORO1A,CYBB,LTF
CC	GO.0016020	membrane	37	0.00337	ANXA3,ANXA6,APMAP,ARHGDIB,BASP1,BPI,C3,C4A,C4BPA,CALR,CANX,CEACAM8,CORO1A,CP,CTSG,CYBB,DYSF,FCN1,FERMT3,FGA,FGB,FGG,G6PD,GCA,HBA2,ITGB1,ITGB2,PRTN3,PTPRC,S100A12,S100A8,S100A9,SLC2A3,SLC4A1,TLN1,VAT1,VNN2
CC	GO.0043227	membrane-bounded organelle	44	0.00396	ANXA1,ANXA3,APMAP,ARHGDIB,AZU1,BASP1,BPI,C3,C4A,CALR,CAMP,CANX,CEACAM8,CP,CTSG,DYSF,ELANE,FERMT3,FGA,FGB,FGG,GCA,GNAI2,HBA2,HIST2H2AC,ITGB1,ITGB2,LTF,MMP9,MNDA,MSN,ORM1,PGLYRP1,PRTN3,PTPRC,S100A11,S100A12,S100A8,S100A9,SLC2A3,SLC4A1,TKT,TLN1,VAT1
CC	GO.0030054	cell junction	11	0.00545	ANXA1,ANXA6,BASP1,CALR,CORO1A,FBLIM1,FERMT3,FLOT2,MSN,PTPRC,TLN1
CC	GO.0042383	sarcolemma	4	0.0102	ANXA1,ANXA5,DYSF,ITGB1
CC	GO.0098805	whole membrane	14	0.011	ANXA1,ANXA3,ANXA6,CORO1A,CP,CYBB,GNAI2,ITGB1,MSN,PTPRC,SLC26A3,SLC4A1,TLN1,VAT1
CC	GO.0031252	cell leading edge	6	0.0121	CORO1A,DYSF,FLOT2,ITGB1,S100A11,TLN1
CC	GO.0031093	platelet alpha granule lumen	3	0.013	FGA,FGB,FGG
CC	GO.0030670	phagocytic vesicle membrane	3	0.0143	ANXA3,CORO1A,CYBB
CC	GO.0001931	uropod	2	0.0152	FLOT2,MSN
CC	GO.0031254	cell trailing edge	2	0.0152	FLOT2,MSN
CC	GO.0044215	other organism	2	0.0171	C4A,C4BPA
CC	GO.0044216	other organism cell	2	0.0171	C4A,C4BPA
CC	GO.0042581	specific granule	2	0.0186	ANXA3,LTF
CC	GO.0042582	azurophil granule	2	0.0186	AZU1,MPO
CC	GO.0044291	cell-cell contact zone	3	0.0186	ANXA5,FLOT2,ITGB1
CC	GO.0031091	platelet alpha granule	3	0.02	FGA,FGB,FGG
CC	GO.0071556	integral component of lumenal side of endoplasmic reticulum membrane	2	0.0233	CALR,CANX
CC	GO.0098553	lumenal side of endoplasmic reticulum membrane	2	0.0233	CALR,CANX
CC	GO.0043209	myelin sheath	4	0.0278	CANX,ITGB1,MSN,TKT
CC	GO.0005856	cytoskeleton	13	0.0293	ARHGDIB,BASP1,CORO1A,FBLIM1,FERMT3,G6PD,GNAI2,MSN,S100A12,S100A8,S100A9,SLC4A1,TLN1
CC	GO.0030027	lamellipodium	4	0.0293	CORO1A,DYSF,FLOT2,ITGB1
CC	GO.0042995	cell projection	12	0.0293	ANXA1,ANXA3,ANXA5,BASP1,CANX,DYSF,FERMT3,FLOT2,ITGB1,MSN,S100A11,TLN1
CC	GO.0098797	plasma membrane protein complex	6	0.0373	CYBB,FLOT2,GNAI2,ITGAM,ITGB1,ITGB2
CC	GO.0098589	membrane region	9	0.0454	ANXA1,FLOT2,GNAI2,ITGB1,MSN,PTPRC,SLC26A3,SLC4A1,TLN1
MF	GO.0005515	protein binding	35	2.99e-07	ANXA1,ANXA3,ANXA6,BASP1,C3,C4A,CALR,CORO1A,CP,CYBB,ELANE,FBLIM1,FCN1,FERMT3,FGB,FGG,FLOT2,G6PD,GCA,GNAI2,HBB,ITGAM,ITGB1,ITGB2,MMP9,MSN,PRTN3,PTPRC,S100A11,S100A12,S100A8,S100A9,SLC4A1,TKT,TLN1
MF	GO.0046872	metal ion binding	29	0.000142	ANXA1,ANXA3,ANXA5,ANXA6,CALR,CANX,CP,CYBB,DYSF,FBLIM1,FCN1,FGG,GCA,GNAI2,HBA2,HBB,ITGAM,ITGB1,ITGB2,LTF,MMP9,MPO,PGLYRP1,S100A11,S100A12,S100A8,S100A9,TKT,VAT1
MF	GO.0050839	cell adhesion molecule binding	7	0.000142	CALR,FERMT3,FGG,ITGB1,ITGB2,MSN,TLN1
MF	GO.0005544	calcium-dependent phospholipid binding	5	0.000177	ANXA1,ANXA3,ANXA5,ANXA6,DYSF
MF	GO.0005509	calcium ion binding	12	0.00019	ANXA1,ANXA3,ANXA5,ANXA6,CALR,CANX,DYSF,GCA,S100A11,S100A12,S100A8,S100A9
MF	GO.0005539	glycosaminoglycan binding	7	0.000632	AZU1,CTSG,ELANE,ITGAM,LTF,MPO,PGLYRP1
MF	GO.0050786	RAGE receptor binding	3	0.000923	S100A12,S100A8,S100A9
MF	GO.0004859	phospholipase inhibitor activity	3	0.00117	ANXA1,ANXA3,ANXA5
MF	GO.0008201	heparin binding	6	0.00135	AZU1,CTSG,ELANE,ITGAM,LTF,MPO
MF	GO.0048306	calcium-dependent protein binding	4	0.00271	ANXA1,ANXA3,ANXA6,S100A11
MF	GO.0032403	protein complex binding	9	0.00426	CALR,CORO1A,FERMT3,GNAI2,ITGB1,MMP9,S100A8,S100A9,TLN1
MF	GO.0046983	protein dimerization activity	10	0.0048	ANXA6,CORO1A,CYBB,FLOT2,G6PD,GCA,ITGB1,S100A11,SLC4A1,TKT
MF	GO.0035662	Toll-like receptor 4 binding	2	0.00608	S100A8,S100A9
MF	GO.0005102	receptor binding	12	0.00677	ANXA1,C3,CALR,FCN1,FERMT3,FGG,GNAI2,MSN,S100A12,S100A8,S100A9,TLN1
MF	GO.0004252	serine-type endopeptidase activity	5	0.00902	AZU1,CTSG,ELANE,LTF,PRTN3
MF	GO.0008289	lipid binding	9	0.00902	ANXA1,ANXA3,ANXA5,ANXA6,BPI,C3,DYSF,S100A8,S100A9
MF	GO.0019834	phospholipase A2 inhibitor activity	2	0.00925	ANXA1,ANXA3
MF	GO.0050544	arachidonic acid binding	2	0.0147	S100A8,S100A9
MF	GO.0001849	complement component C1q binding	2	0.025	C4A,CALR
MF	GO.0005488	binding	41	0.025	ANXA1,ANXA3,ANXA6,AZU1,BASP1,BPI,C4A,C4BPA,CALR,CANX,CORO1A,CP,CTSG,CYBB,DYSF,ELANE,FCN1,FERMT3,FGB,FGG,FLOT2,G6PD,GCA,GNAI2,HBA2,HIST2H2AC,ITGB1,ITGB2,LTF,MMP9,MNDA,MSN,PRTN3,PTPRC,S100A12,S100A8,S100A9,SLC4A1,TKT,TLN1,VAT1
MF	GO.0043167	ion binding	29	0.0431	ANXA1,AZU1,CALR,CANX,CP,CTSG,CYBB,DYSF,ELANE,FBLIM1,FCN1,FGG,GCA,GNAI2,HBA2,HBB,ITGAM,ITGB1,ITGB2,LTF,MMP9,MPO,PGLYRP1,S100A11,S100A12,S100A8,S100A9,TKT,VAT1
MF	GO.0046914	transition metal ion binding	12	0.0481	CALR,CP,FBLIM1,HBA2,HBB,LTF,MMP9,PGLYRP1,S100A12,S100A8,S100A9,VAT1
BP	GO.0002376	immune system process	30	6.34e-13	ANXA1,ANXA3,ARHGDIB,AZU1,BPI,C3,C4A,C4BPA,CALR,CAMP,CANX,CEACAM8,CYBB,ELANE,FCN1,FGA,FGB,G6PD,ITGB1,ITGB2,LTF,MNDA,MPO,MSN,PGLYRP1,PRTN3,PTPRC,S100A12,S100A8,S100A9
BP	GO.0042742	defense response to bacterium	13	2.7e-11	ANXA3,AZU1,BPI,CAMP,CTSG,ELANE,FGA,FGB,LTF,PGLYRP1,S100A12,S100A8,S100A9
BP	GO.0006955	immune response	23	2.25e-10	ANXA3,ARHGDIB,AZU1,BPI,C3,C4A,C4BPA,CAMP,CEACAM8,CORO1A,CTSG,CYBB,ELANE,FCN1,FGA,FGB,ITGAM,ITGB2,LTF,PGLYRP1,S100A12,S100A8,S100A9
BP	GO.0098542	defense response to other organism	14	1.33e-09	ANXA3,AZU1,BPI,CAMP,CTSG,FGA,FGB,LTF,MPO,PGLYRP1,PTPRC,S100A12,S100A8,S100A9
BP	GO.0006950	response to stress	32	3.83e-09	ANXA3,ANXA5,AZU1,BPI,C4A,C4BPA,CALR,CAMP,CEACAM8,CORO1A,CTSG,CYBB,DYSF,FCN1,FERMT3,FGA,FGB,FGG,G6PD,GNAI2,HBA2,HBB,ITGB1,ITGB2,LTF,MNDA,ORM1,PGLYRP1,PRTN3,PTPRC,S100A12,TLN1
BP	GO.0006952	defense response	22	3.83e-09	ANXA1,ANXA3,AZU1,BPI,C3,C4A,C4BPA,CAMP,CORO1A,CTSG,CYBB,FCN1,FGA,FGB,ITGB1,ITGB2,LTF,MNDA,ORM1,PGLYRP1,PTPRC,S100A12
BP	GO.0050832	defense response to fungus	7	3.83e-09	CTSG,ELANE,LTF,MPO,S100A12,S100A8,S100A9
BP	GO.0065008	regulation of biological quality	30	4.22e-09	ANXA1,ANXA5,ANXA6,AZU1,C3,CALR,CAMP,CEACAM8,CORO1A,CP,FBLIM1,FERMT3,FGA,FGB,FGG,FLOT2,G6PD,GNAI2,ITGAM,ITGB1,ITGB2,LTF,PRTN3,PTPRC,S100A12,S100A8,S100A9,SLC26A3,SLC4A1,TLN1
BP	GO.0016337	single organismal cell-cell adhesion	14	8.84e-09	ANXA1,FBLIM1,FERMT3,FGA,FGB,FGG,ITGAM,ITGB1,ITGB2,MSN,PTPRC,S100A8,S100A9,TLN1
BP	GO.0042060	wound healing	16	2.07e-08	ANXA1,ANXA5,C3,CEACAM8,DYSF,FERMT3,FGA,FGB,FGG,GNAI2,ITGAM,ITGB1,ITGB2,PRTN3,S100A8,TLN1
BP	GO.0050900	leukocyte migration	11	3.95e-08	AZU1,CEACAM8,CORO1A,ELANE,ITGB1,ITGB2,MMP9,MSN,S100A12,S100A8,S100A9
BP	GO.0002682	regulation of immune system process	20	7.05e-08	ANXA1,ANXA5,BPI,C3,C4A,C4BPA,CALR,CORO1A,CTSG,ELANE,FCN1,FLOT2,ITGAM,ITGB1,ITGB2,LTF,MNDA,MSN,ORM1,PTPRC
BP	GO.0002684	positive regulation of immune system process	16	1.67e-07	ANXA1,C3,C4A,C4BPA,CALR,CORO1A,CTSG,ELANE,FCN1,FLOT2,ITGAM,ITGB2,LTF,MNDA,PGLYRP1,PTPRC
BP	GO.0060627	regulation of vesicle-mediated transport	12	2.84e-07	ANXA1,AZU1,C3,C4A,C4BPA,CALR,CORO1A,FGA,FGB,FGG,MSN,PRTN3
BP	GO.0072376	protein activation cascade	7	4.5e-07	C3,C4A,C4BPA,FCN1,FGA,FGB,FGG
BP	GO.0001775	cell activation	14	4.6e-07	ANXA1,ANXA3,AZU1,CORO1A,FERMT3,FGA,FGB,FGG,GNAI2,ITGAM,ITGB1,PTPRC,S100A12,TLN1
BP	GO.0010035	response to inorganic substance	12	6.9e-07	ANXA1,ANXA5,C3,CALR,FGA,FGB,FGG,HBA2,HBB,MPO,S100A8,S100A9
BP	GO.0007596	blood coagulation	13	7.45e-07	ANXA5,C3,CEACAM8,FERMT3,FGA,FGB,FGG,GNAI2,ITGAM,ITGB1,ITGB2,PRTN3,TLN1
BP	GO.0045087	innate immune response	16	7.54e-07	C3,C4A,C4BPA,CAMP,CORO1A,CYBB,FCN1,FGA,FGB,ITGAM,ITGB2,LTF,PGLYRP1,S100A12,S100A8,S100A9
BP	GO.0006959	humoral immune response	8	1.38e-06	C3,C4A,C4BPA,CAMP,FCN1,FGA,FGB,LTF
BP	GO.0032879	regulation of localization	23	1.5e-06	ANXA1,ANXA3,ANXA5,ARHGDIB,AZU1,C3,C4A,C4BPA,CALR,CORO1A,CYBB,FCN1,FGA,FGB,FGG,GNAI2,ITGB1,MMP9,MSN,PRTN3,PTPRC,S100A8,S100A9
BP	GO.0034109	homotypic cell-cell adhesion	10	1.5e-06	ANXA1,FERMT3,FGA,FGB,FGG,ITGAM,PTPRC,S100A8,S100A9,TLN1
BP	GO.0048584	positive regulation of response to stimulus	21	2.02e-06	ANXA5,AZU1,C3,C4A,C4BPA,CALR,CTSG,FCN1,FGA,FGB,FGG,GNAI2,ITGAM,ITGB2,LTF,MMP9,MNDA,PGLYRP1,PTPRC,S100A12,S100A8
BP	GO.0030595	leukocyte chemotaxis	7	4.56e-06	AZU1,CORO1A,ITGAM,ITGB2,S100A12,S100A8,S100A9
BP	GO.0006954	inflammatory response	11	6.35e-06	ANXA1,AZU1,C3,C4A,CYBB,ELANE,FGA,ITGAM,ITGB2,ORM1,S100A12
BP	GO.0051707	response to other organism	13	6.91e-06	ANXA3,AZU1,BPI,C4A,CAMP,CTSG,FGA,FGB,LTF,MPO,PGLYRP1,PTPRC,S100A12
BP	GO.0007155	cell adhesion	15	6.95e-06	ANXA1,CORO1A,FBLIM1,FERMT3,FGA,FGB,FGG,FLOT2,ITGB1,ITGB2,MSN,PTPRC,S100A8,S100A9,TLN1
BP	GO.0051179	localization	30	6.95e-06	ANXA1,ANXA3,AZU1,C4A,CALR,CANX,CEACAM8,CP,CYBB,DYSF,ELANE,FCN1,FGA,FGB,FGG,FLOT2,HBA2,HBB,ITGB2,LTF,MMP9,MSN,ORM1,PTPRC,S100A12,S100A8,S100A9,SLC2A3,SLC4A1,TLN1
BP	GO.0009605	response to external stimulus	20	7.1e-06	ANXA3,AZU1,BPI,C4A,CAMP,CTSG,FGA,FGB,G6PD,GNAI2,ITGAM,ITGB1,ITGB2,LTF,MMP9,MPO,PGLYRP1,PTPRC,S100A12,TLN1
BP	GO.0050764	regulation of phagocytosis	6	7.1e-06	AZU1,C3,C4A,C4BPA,CALR,PRTN3
BP	GO.0009617	response to bacterium	11	9.82e-06	ANXA3,AZU1,BPI,C4A,CAMP,CTSG,FGA,FGB,LTF,PGLYRP1,S100A12
BP	GO.0007159	leukocyte cell-cell adhesion	9	1.02e-05	ANXA1,FERMT3,ITGAM,ITGB1,ITGB2,MSN,PTPRC,S100A8,S100A9
BP	GO.0070527	platelet aggregation	5	1.5e-05	FERMT3,FGA,FGB,FGG,TLN1
BP	GO.1903034	regulation of response to wounding	10	1.53e-05	ANXA5,C4A,C4BPA,ELANE,FGA,FGB,FGG,PGLYRP1,S100A12,S100A8
BP	GO.0097529	myeloid leukocyte migration	6	2.29e-05	AZU1,ITGAM,ITGB2,S100A12,S100A8,S100A9
BP	GO.0044146	negative regulation of growth of symbiont involved in interaction with host	4	3.09e-05	CAMP,CTSG,ELANE,MPO
BP	GO.0030593	neutrophil chemotaxis	5	3.54e-05	ITGAM,ITGB2,S100A12,S100A8,S100A9
BP	GO.0043901	negative regulation of multi-organism process	7	3.72e-05	ARHGDIB,CAMP,CTSG,ELANE,FCN1,LTF,MPO
BP	GO.0002443	leukocyte mediated immunity	7	3.93e-05	ANXA3,C3,C4A,C4BPA,CORO1A,CTSG,ELANE
BP	GO.0051239	regulation of multicellular organismal process	21	4.29e-05	ANXA1,ANXA3,ANXA5,ANXA6,ARHGDIB,AZU1,BASP1,BPI,C3,CALR,ELANE,FCN1,FGA,FGB,FGG,ITGB1,LTF,MMP9,ORM1,PGLYRP1,S100A9
BP	GO.0030003	cellular cation homeostasis	10	4.5e-05	ANXA6,CALR,CP,ELANE,LTF,PTPRC,S100A8,S100A9,SLC26A3,SLC4A1
BP	GO.0002252	immune effector process	10	4.72e-05	ANXA3,C3,C4A,C4BPA,CORO1A,CTSG,ELANE,FCN1,MPO,PTPRC
BP	GO.0050778	positive regulation of immune response	11	4.72e-05	C3,C4A,C4BPA,CTSG,ELANE,FCN1,ITGAM,ITGB2,MNDA,PGLYRP1,PTPRC
BP	GO.0051049	regulation of transport	18	4.72e-05	ANXA1,AZU1,C3,C4A,C4BPA,CALR,CORO1A,CYBB,FCN1,FGA,FGB,FGG,GNAI2,MMP9,MSN,PRTN3,S100A8,S100A9
BP	GO.0031589	cell-substrate adhesion	7	4.95e-05	CORO1A,FERMT3,FGA,FGB,FGG,ITGB1,ITGB2
BP	GO.0001906	cell killing	5	6.71e-05	CAMP,CORO1A,CTSG,ELANE,S100A12
BP	GO.0019731	antibacterial humoral response	4	7.47e-05	CAMP,FGA,FGB,LTF
BP	GO.0051873	killing by host of symbiont cells	3	9.26e-05	CAMP,CTSG,ELANE
BP	GO.0030198	extracellular matrix organization	9	9.7e-05	CTSG,ELANE,FGA,FGB,FGG,ITGAM,ITGB1,ITGB2,MMP9
BP	GO.0016477	cell migration	12	9.71e-05	ANXA1,AZU1,CEACAM8,CORO1A,ELANE,ITGB2,MMP9,MSN,PTPRC,S100A12,S100A8,S100A9
BP	GO.0051604	protein maturation	8	0.000112	AZU1,CALR,CTSG,FGA,FGB,FGG,S100A8,S100A9
BP	GO.0031640	killing of cells of other organism	4	0.000113	CAMP,CTSG,ELANE,S100A12
BP	GO.0010941	regulation of cell death	16	0.000123	AZU1,CALR,CORO1A,FGA,FGB,FGG,G6PD,HBA2,HBB,ITGB1,LTF,MMP9,MNDA,MPO,S100A8,S100A9
BP	GO.0048519	negative regulation of biological process	27	0.000188	ANXA1,ANXA3,ARHGDIB,AZU1,BASP1,BPI,C3,C4A,C4BPA,CALR,CAMP,CTSG,FCN1,FGA,FGB,FGG,FLOT2,G6PD,LTF,MMP9,MNDA,ORM1,PGLYRP1,PRTN3,PTPRC,S100A11,VAT1
BP	GO.0098771	inorganic ion homeostasis	10	0.000188	ANXA6,CALR,CP,ELANE,LTF,PTPRC,S100A8,S100A9,SLC26A3,SLC4A1
BP	GO.0010038	response to metal ion	8	0.000193	ANXA5,C3,CALR,FGA,FGB,FGG,S100A8,S100A9
BP	GO.1900026	positive regulation of substrate adhesion-dependent cell spreading	4	0.000198	CALR,FGA,FGB,FGG
BP	GO.0034116	positive regulation of heterotypic cell-cell adhesion	3	0.000203	FGA,FGB,FGG
BP	GO.0051674	localization of cell	12	0.000203	ANXA1,AZU1,CEACAM8,CORO1A,ELANE,ITGB2,MMP9,MSN,PTPRC,S100A12,S100A8,S100A9
BP	GO.0042743	hydrogen peroxide metabolic process	4	0.000251	CYBB,HBA2,HBB,MPO
BP	GO.0040012	regulation of locomotion	11	0.000278	ANXA3,ANXA5,ARHGDIB,AZU1,CALR,CORO1A,ELANE,FCN1,MMP9,MSN,PTPRC
BP	GO.0002253	activation of immune response	9	0.000291	C3,C4A,C4BPA,FCN1,ITGAM,ITGB2,MNDA,PGLYRP1,PTPRC
BP	GO.0015701	bicarbonate transport	4	0.000312	HBA2,HBB,SLC26A3,SLC4A1
BP	GO.0032101	regulation of response to external stimulus	12	0.000344	AZU1,C4A,C4BPA,CALR,ELANE,FGA,FGB,FGG,LTF,PGLYRP1,S100A12,S100A8
BP	GO.0051050	positive regulation of transport	12	0.000344	ANXA1,AZU1,C3,C4A,CALR,FCN1,FGA,FGB,FGG,MSN,S100A8,S100A9
BP	GO.0030155	regulation of cell adhesion	10	0.000362	ARHGDIB,AZU1,CALR,CORO1A,FERMT3,FGA,FGB,FGG,FLOT2,PTPRC
BP	GO.0002523	leukocyte migration involved in inflammatory response	3	0.000379	ITGAM,S100A8,S100A9
BP	GO.1902578	single-organism localization	22	0.000381	ANXA1,ANXA3,C4A,CALR,CANX,CP,CYBB,ELANE,FCN1,FGA,FGB,FGG,FLOT2,HBA2,HBB,ITGB2,LTF,PTPRC,S100A12,SLC2A3,SLC4A1,TLN1
BP	GO.0002793	positive regulation of peptide secretion	5	0.000402	FGA,FGB,FGG,S100A8,S100A9
BP	GO.0045785	positive regulation of cell adhesion	8	0.000427	AZU1,CALR,CORO1A,FGA,FGB,FGG,FLOT2,PTPRC
BP	GO.0030193	regulation of blood coagulation	5	0.00047	ANXA5,FGA,FGB,FGG,S100A9
BP	GO.1903035	negative regulation of response to wounding	6	0.000476	ANXA5,ELANE,FGA,FGB,FGG,PGLYRP1
BP	GO.0031639	plasminogen activation	3	0.000479	FGA,FGB,FGG
BP	GO.0051238	sequestering of metal ion	3	0.000479	CALR,S100A8,S100A9
BP	GO.0048523	negative regulation of cellular process	25	0.00048	ANXA1,ANXA5,ARHGDIB,AZU1,BASP1,BPI,C3,C4A,C4BPA,CALR,ELANE,FCN1,FGA,FGB,FGG,G6PD,LTF,MMP9,MNDA,MPO,PGLYRP1,PRTN3,PTPRC,S100A11,VAT1
BP	GO.0032102	negative regulation of response to external stimulus	7	0.000527	ANXA5,ELANE,FGA,FGB,FGG,LTF,PGLYRP1
BP	GO.0016485	protein processing	7	0.000553	AZU1,CTSG,FGA,FGB,FGG,S100A8,S100A9
BP	GO.0051128	regulation of cellular component organization	18	0.000555	ANXA1,ANXA5,AZU1,C3,C4A,C4BPA,CALR,FBLIM1,FGA,FGB,FGG,ITGB1,ITGB2,MMP9,MSN,PRTN3,S100A8,VAT1
BP	GO.0032940	secretion by cell	9	0.000572	ANXA1,ANXA3,CANX,CORO1A,FGA,FGB,FGG,S100A12,TLN1
BP	GO.0035821	modification of morphology or physiology of other organism	5	0.000601	CAMP,CTSG,ELANE,LTF,S100A12
BP	GO.0050727	regulation of inflammatory response	7	0.000653	C4A,C4BPA,ELANE,PGLYRP1,S100A12,S100A8,S100A9
BP	GO.0006935	chemotaxis	10	0.000659	AZU1,ITGAM,ITGB1,ITGB2,MMP9,PTPRC,S100A12,S100A8,S100A9,TLN1
BP	GO.0042221	response to chemical	24	0.000659	ANXA1,ANXA3,ANXA5,AZU1,C3,C4A,CTSG,ELANE,FGA,FGB,FGG,G6PD,GNAI2,HBA2,HBB,ITGAM,ITGB1,ITGB2,MMP9,MPO,PTPRC,S100A12,SLC26A3,TLN1
BP	GO.0050766	positive regulation of phagocytosis	4	0.000659	AZU1,C3,C4A,CALR
BP	GO.0016192	vesicle-mediated transport	13	0.000698	ANXA3,C4A,CALR,CANX,DYSF,ELANE,FCN1,FGA,FGB,FGG,HBA2,HBB,TLN1
BP	GO.0006897	endocytosis	9	0.000747	ANXA3,C4A,CALR,CANX,CORO1A,ELANE,FCN1,HBA2,HBB
BP	GO.0031349	positive regulation of defense response	8	0.000747	C3,FCN1,ITGAM,ITGB2,PGLYRP1,S100A12,S100A8,S100A9
BP	GO.0051241	negative regulation of multicellular organismal process	12	0.000747	ANXA1,ANXA5,ARHGDIB,BPI,CALR,ELANE,FGA,FGB,FGG,LTF,ORM1,PGLYRP1
BP	GO.0051704	multi-organism process	18	0.000747	ANXA3,AZU1,BPI,C4A,CALR,CAMP,CTSG,CYBB,FGA,FGB,ITGB1,LTF,MMP9,MPO,PTPRC,S100A12,SLC26A3,TLN1
BP	GO.0006956	complement activation	4	0.000755	C3,C4A,C4BPA,FCN1
BP	GO.0050776	regulation of immune response	11	0.000755	C3,C4A,C4BPA,CTSG,ELANE,FCN1,ITGAM,ITGB1,ITGB2,MNDA,PTPRC
BP	GO.0065007	biological regulation	41	0.000779	ANXA1,ANXA6,ARHGDIB,AZU1,BASP1,BPI,C3,C4A,C4BPA,CALR,CAMP,CEACAM8,CP,CYBB,FBLIM1,FCN1,FERMT3,FGA,FGB,FGG,FLOT2,G6PD,HBA2,HBB,ITGAM,ITGB2,LTF,MMP9,MNDA,MPO,MSN,ORM1,PRTN3,PTPRC,S100A11,S100A12,SLC26A3,SLC4A1,TKT,TLN1,VAT1
BP	GO.0051851	modification by host of symbiont morphology or physiology	4	0.000807	CAMP,CTSG,ELANE,LTF
BP	GO.0051234	establishment of localization	23	0.000834	ANXA1,ANXA3,C4A,CALR,CANX,CP,CYBB,DYSF,ELANE,FCN1,FGA,FGB,FGG,FLOT2,HBA2,HBB,LTF,ORM1,PTPRC,S100A12,SLC2A3,SLC4A1,TLN1
BP	GO.0030195	negative regulation of blood coagulation	4	0.000856	ANXA5,FGA,FGB,FGG
BP	GO.0070488	neutrophil aggregation	2	0.000856	S100A8,S100A9
BP	GO.0001817	regulation of cytokine production	9	0.000899	ANXA1,AZU1,BPI,C3,ELANE,FCN1,LTF,ORM1,PGLYRP1
BP	GO.0042981	regulation of apoptotic process	14	0.000899	AZU1,CALR,CORO1A,FGA,FGB,FGG,G6PD,ITGB1,LTF,MMP9,MNDA,MPO,S100A8,S100A9
BP	GO.0090382	phagosome maturation	4	0.000907	CAMP,CORO1A,CYBB,LTF
BP	GO.0016043	cellular component organization	27	0.000908	ANXA1,ANXA5,ANXA6,ARHGDIB,BASP1,CALR,CAMP,CTSG,CYBB,DYSF,ELANE,FBLIM1,FERMT3,FGA,FGB,FGG,FLOT2,GCA,HBA2,HBB,ITGAM,ITGB2,LTF,MMP9,MPO,PTPRC,S100A9
BP	GO.0006875	cellular metal ion homeostasis	8	0.000915	ANXA6,CALR,CP,ELANE,LTF,PTPRC,S100A8,S100A9
BP	GO.0045321	leukocyte activation	8	0.000919	ANXA1,ANXA3,AZU1,CORO1A,ITGAM,ITGB1,PTPRC,S100A12
BP	GO.0032717	negative regulation of interleukin-8 production	3	0.00094	ANXA1,BPI,ELANE
BP	GO.0044130	negative regulation of growth of symbiont in host	3	0.00094	CTSG,ELANE,MPO
BP	GO.0051247	positive regulation of protein metabolic process	14	0.00094	AZU1,C4BPA,ELANE,FGA,FGB,FGG,GNAI2,LTF,MMP9,MSN,PTPRC,S100A12,S100A8,S100A9
BP	GO.0043066	negative regulation of apoptotic process	11	0.000992	ANXA1,ANXA5,AZU1,CORO1A,FGA,FGB,FGG,ITGB1,LTF,MMP9,MPO
BP	GO.0044707	single-multicellular organism process	29	0.00115	ANXA1,ANXA3,ANXA5,ARHGDIB,AZU1,BASP1,C3,CALR,CEACAM8,CORO1A,CTSG,ELANE,FERMT3,FGA,FGB,FGG,G6PD,GNAI2,ITGB1,ITGB2,LTF,MPO,PRTN3,PTPRC,S100A12,S100A8,S100A9,SLC26A3,TLN1
BP	GO.0022603	regulation of anatomical structure morphogenesis	11	0.00119	ANXA3,BASP1,C3,CALR,CORO1A,FBLIM1,FGA,FGB,FGG,ITGB2,VAT1
BP	GO.0044765	single-organism transport	20	0.00142	ANXA1,ANXA3,C4A,CALR,CANX,CP,CYBB,ELANE,FCN1,FGA,FGB,FGG,HBA2,HBB,LTF,PTPRC,S100A12,SLC2A3,SLC4A1,TLN1
BP	GO.0006810	transport	22	0.00151	ANXA1,ANXA3,C4A,CALR,CANX,CP,CYBB,DYSF,ELANE,FCN1,FGA,FGB,FGG,HBA2,HBB,LTF,ORM1,PTPRC,S100A12,SLC2A3,SLC4A1,TLN1
BP	GO.0032677	regulation of interleukin-8 production	4	0.00151	ANXA1,BPI,ELANE,FCN1
BP	GO.0007160	cell-matrix adhesion	5	0.00155	FGA,FGB,FGG,ITGB1,ITGB2
BP	GO.0022409	positive regulation of cell-cell adhesion	6	0.00158	CORO1A,FGA,FGB,FGG,FLOT2,PTPRC
BP	GO.0043903	regulation of symbiosis, encompassing mutualism through parasitism	6	0.00167	CAMP,CTSG,ELANE,FCN1,LTF,MPO
BP	GO.0001818	negative regulation of cytokine production	6	0.00171	ANXA1,BPI,ELANE,LTF,ORM1,PGLYRP1
BP	GO.0031347	regulation of defense response	10	0.00175	ANXA5,C4A,C4BPA,ELANE,FCN1,ITGAM,ITGB2,S100A12,S100A8,S100A9
BP	GO.0002446	neutrophil mediated immunity	3	0.00177	ANXA3,CTSG,ELANE
BP	GO.0051246	regulation of protein metabolic process	18	0.00191	AZU1,C4BPA,CALR,CTSG,ELANE,FGA,FGB,FGG,FLOT2,G6PD,GNAI2,ITGB2,LTF,MMP9,MSN,PTPRC,S100A12,S100A8
BP	GO.0031638	zymogen activation	5	0.00192	FGA,FGB,FGG,S100A8,S100A9
BP	GO.0044699	single-organism process	42	0.00192	ANXA1,ANXA5,ARHGDIB,AZU1,BASP1,C3,C4A,C4BPA,CALR,CEACAM8,CP,CTSG,CYBB,DYSF,FBLIM1,FCN1,FERMT3,FGA,FGB,FGG,FLOT2,G6PD,HBA2,HBB,ITGB1,ITGB2,LTF,MMP9,MNDA,MPO,MSN,PGLYRP1,PRTN3,PTPRC,S100A11,S100A12,S100A8,SLC2A3,SLC4A1,TKT,VAT1,VNN2
BP	GO.0097305	response to alcohol	7	0.00192	ANXA1,C3,CALR,FGA,G6PD,S100A8,S100A9
BP	GO.0010942	positive regulation of cell death	9	0.00198	ANXA1,ANXA5,HBA2,HBB,ITGB1,MMP9,MNDA,S100A8,S100A9
BP	GO.0042744	hydrogen peroxide catabolic process	3	0.00198	HBA2,HBB,MPO
BP	GO.0042592	homeostatic process	13	0.00204	ANXA1,ANXA6,CALR,CORO1A,CP,ELANE,G6PD,LTF,PTPRC,S100A8,S100A9,SLC26A3,SLC4A1
BP	GO.0048518	positive regulation of biological process	27	0.00206	ARHGDIB,AZU1,BASP1,C3,C4A,C4BPA,CALR,CORO1A,CTSG,FCN1,FGA,FGB,FGG,FLOT2,GNAI2,HBA2,HBB,ITGAM,ITGB2,LTF,MMP9,MNDA,MSN,PGLYRP1,PRTN3,PTPRC,S100A12
BP	GO.0042730	fibrinolysis	3	0.0022	FGA,FGB,FGG
BP	GO.0045123	cellular extravasation	3	0.0022	AZU1,ITGAM,ITGB1
BP	GO.1901700	response to oxygen-containing compound	13	0.0022	ANXA1,C3,CALR,CTSG,ELANE,FGA,G6PD,HBA2,HBB,MPO,S100A8,S100A9,SLC26A3
BP	GO.0043900	regulation of multi-organism process	8	0.00241	ANXA5,ARHGDIB,CAMP,CTSG,ELANE,FCN1,LTF,MPO
BP	GO.0022407	regulation of cell-cell adhesion	7	0.00245	CORO1A,FERMT3,FGA,FGB,FGG,FLOT2,PTPRC
BP	GO.0040008	regulation of growth	9	0.00294	BASP1,C3,CAMP,CTSG,ELANE,MPO,S100A8,S100A9,TKT
BP	GO.0002526	acute inflammatory response	4	0.00321	ELANE,FGA,ORM1,S100A8
BP	GO.2000352	negative regulation of endothelial cell apoptotic process	3	0.00323	FGA,FGB,FGG
BP	GO.1902531	regulation of intracellular signal transduction	13	0.00327	ARHGDIB,C3,ELANE,FGA,FGB,FGG,GNAI2,ITGB1,LTF,MMP9,S100A12,S100A8,S100A9
BP	GO.0030168	platelet activation	6	0.00333	FERMT3,FGA,FGB,FGG,GNAI2,TLN1
BP	GO.0019322	pentose biosynthetic process	2	0.00347	G6PD,TKT
BP	GO.0032119	sequestering of zinc ion	2	0.00347	S100A8,S100A9
BP	GO.0043152	induction of bacterial agglutination	2	0.00347	FGA,FGB
BP	GO.0070943	neutrophil mediated killing of symbiont cell	2	0.00347	CTSG,ELANE
BP	GO.0072378	blood coagulation, fibrin clot formation	3	0.00347	FGA,FGB,FGG
BP	GO.1902042	negative regulation of extrinsic apoptotic signaling pathway via death domain receptors	3	0.00347	FGA,FGB,FGG
BP	GO.2000257	regulation of protein activation cascade	3	0.00347	C4A,C4BPA,FGA
BP	GO.0050896	response to stimulus	32	0.00348	ANXA1,ANXA6,AZU1,BPI,C3,C4A,C4BPA,CALR,CAMP,CEACAM8,CYBB,DYSF,FCN1,FERMT3,FGA,FGB,FGG,G6PD,HBA2,HBB,ITGB2,LTF,MMP9,MNDA,ORM1,PGLYRP1,PRTN3,PTPRC,S100A11,S100A12,SLC26A3,TLN1
BP	GO.1902533	positive regulation of intracellular signal transduction	10	0.00354	C3,ELANE,FGA,FGB,FGG,GNAI2,LTF,S100A12,S100A8,S100A9
BP	GO.0050793	regulation of developmental process	16	0.00366	ANXA3,ARHGDIB,BASP1,C3,CALR,CORO1A,FBLIM1,FGA,FGB,FGG,FLOT2,ITGB1,ITGB2,LTF,PGLYRP1,VAT1
BP	GO.0044763	single-organism cellular process	40	0.00418	ANXA1,ANXA3,ANXA5,ARHGDIB,AZU1,BASP1,C3,CALR,CANX,CEACAM8,CP,CTSG,CYBB,DYSF,FBLIM1,FCN1,FERMT3,FGB,FGG,FLOT2,G6PD,HBA2,HBB,ITGB1,ITGB2,LTF,MMP9,MNDA,MPO,MSN,PGLYRP1,PRTN3,PTPRC,S100A11,S100A12,S100A8,SLC2A3,SLC4A1,TKT,VNN2
BP	GO.0032103	positive regulation of response to external stimulus	7	0.00421	ANXA5,AZU1,C3,CALR,S100A12,S100A8,S100A9
BP	GO.0007229	integrin-mediated signaling pathway	4	0.0045	FERMT3,ITGAM,ITGB1,ITGB2
BP	GO.0001878	response to yeast	2	0.00545	ELANE,MPO
BP	GO.2000427	positive regulation of apoptotic cell clearance	2	0.00545	C3,C4A
BP	GO.0006958	complement activation, classical pathway	3	0.00571	C3,C4A,C4BPA
BP	GO.0050789	regulation of biological process	38	0.00587	ANXA1,ANXA6,ARHGDIB,AZU1,BASP1,BPI,C3,C4A,C4BPA,CALR,CAMP,CYBB,FBLIM1,FCN1,FERMT3,FGA,FGB,FGG,FLOT2,G6PD,HBA2,HBB,ITGAM,ITGB2,LTF,MMP9,MNDA,MPO,MSN,ORM1,PRTN3,PTPRC,S100A11,S100A12,SLC26A3,TKT,TLN1,VAT1
BP	GO.0006909	phagocytosis	5	0.00595	ANXA3,C4A,CORO1A,ELANE,FCN1
BP	GO.0001909	leukocyte mediated cytotoxicity	3	0.00621	CORO1A,CTSG,ELANE
BP	GO.0002576	platelet degranulation	4	0.00668	FGA,FGB,FGG,TLN1
BP	GO.0050794	regulation of cellular process	37	0.00673	ANXA1,ANXA6,ARHGDIB,AZU1,BASP1,BPI,C3,C4A,C4BPA,CALR,CYBB,ELANE,FBLIM1,FCN1,FERMT3,FGA,FGB,FGG,FLOT2,G6PD,HBA2,HBB,ITGAM,ITGB2,LTF,MMP9,MNDA,MPO,MSN,PRTN3,PTPRC,S100A11,S100A12,S100A8,SLC26A3,TLN1,VAT1
BP	GO.0045907	positive regulation of vasoconstriction	3	0.00674	FGA,FGB,FGG
BP	GO.0032270	positive regulation of cellular protein metabolic process	12	0.00686	ELANE,FGA,FGB,FGG,GNAI2,LTF,MMP9,MSN,PTPRC,S100A12,S100A8,S100A9
BP	GO.0050729	positive regulation of inflammatory response	4	0.00686	C3,S100A12,S100A8,S100A9
BP	GO.0032680	regulation of tumor necrosis factor production	4	0.00746	AZU1,BPI,LTF,ORM1
BP	GO.0048585	negative regulation of response to stimulus	12	0.00753	ANXA5,C4BPA,CALR,ELANE,FGA,FGB,FGG,ITGB1,LTF,MMP9,PGLYRP1,PTPRC
BP	GO.0018119	peptidyl-cysteine S-nitrosylation	2	0.00762	S100A8,S100A9
BP	GO.0002521	leukocyte differentiation	6	0.00764	ANXA1,ITGAM,ITGB1,MMP9,PRTN3,PTPRC
BP	GO.0044710	single-organism metabolic process	23	0.00769	C3,C4A,C4BPA,CALR,CANX,CP,CYBB,ELANE,FCN1,FGA,FGB,FGG,G6PD,HBA2,HBB,MMP9,MPO,PRTN3,SLC2A3,SLC4A1,TKT,VAT1,VNN2
BP	GO.0002455	humoral immune response mediated by circulating immunoglobulin	3	0.00776	C3,C4A,C4BPA
BP	GO.0006887	exocytosis	6	0.00782	ANXA3,CORO1A,FGA,FGB,FGG,TLN1
BP	GO.0006928	movement of cell or subcellular component	12	0.00782	ARHGDIB,AZU1,CEACAM8,ELANE,ITGB2,MSN,PTPRC,S100A12,S100A8,S100A9,TLN1,VNN2
BP	GO.0043410	positive regulation of MAPK cascade	7	0.00782	C3,ELANE,FGA,FGB,FGG,GNAI2,S100A12
BP	GO.0048583	regulation of response to stimulus	20	0.00808	ARHGDIB,AZU1,C3,C4A,C4BPA,CALR,CTSG,FCN1,FGA,FGB,FGG,GNAI2,ITGAM,ITGB2,LTF,MMP9,MNDA,PTPRC,S100A12,S100A8
BP	GO.0046916	cellular transition metal ion homeostasis	4	0.00838	CP,LTF,S100A8,S100A9
BP	GO.0032268	regulation of cellular protein metabolic process	16	0.00849	C4A,C4BPA,CALR,ELANE,FGA,FGB,FGG,G6PD,GNAI2,ITGB2,LTF,MMP9,MSN,PTPRC,S100A12,S100A8
BP	GO.0072503	cellular divalent inorganic cation homeostasis	6	0.00872	ANXA6,CALR,ELANE,PTPRC,S100A8,S100A9
BP	GO.0051240	positive regulation of multicellular organismal process	12	0.00891	ANXA3,AZU1,BASP1,C3,ELANE,FCN1,FGA,FGB,FGG,LTF,MMP9,S100A9
BP	GO.0002520	immune system development	8	0.00949	ANXA1,C3,G6PD,ITGAM,ITGB1,MMP9,PRTN3,PTPRC
BP	GO.0051130	positive regulation of cellular component organization	11	0.00974	ANXA1,ANXA5,AZU1,C3,C4A,CALR,FGA,FGB,FGG,ITGB1,MMP9
BP	GO.0006098	pentose-phosphate shunt	2	0.00986	G6PD,TKT
BP	GO.0051716	cellular response to stimulus	28	0.0108	ANXA1,ANXA5,ANXA6,ARHGDIB,AZU1,C3,CALR,CORO1A,CYBB,FCN1,FERMT3,FGA,FGB,FGG,G6PD,ITGB1,ITGB2,MMP9,MNDA,MPO,PGLYRP1,PTPRC,S100A11,S100A12,S100A8,S100A9,SLC26A3,TLN1
BP	GO.0007165	signal transduction	24	0.0114	ANXA1,ANXA5,ANXA6,ARHGDIB,AZU1,C3,CALR,CORO1A,CYBB,FCN1,FERMT3,FGA,FGB,FGG,ITGAM,ITGB1,ITGB2,MMP9,MNDA,PGLYRP1,PTPRC,S100A11,S100A9,TLN1
BP	GO.0033993	response to lipid	9	0.0115	ANXA1,ANXA3,C3,CALR,CTSG,ELANE,FGA,S100A8,S100A9
BP	GO.1903556	negative regulation of tumor necrosis factor superfamily cytokine production	3	0.0116	BPI,LTF,ORM1
BP	GO.0040011	locomotion	11	0.0123	ANXA1,AZU1,CEACAM8,ELANE,ITGB2,MSN,PTPRC,S100A12,S100A8,S100A9,TLN1
BP	GO.0048522	positive regulation of cellular process	23	0.0123	AZU1,C3,C4A,CALR,CORO1A,ELANE,FCN1,FGA,FGB,FGG,FLOT2,GNAI2,HBA2,HBB,LTF,MMP9,MNDA,MSN,PRTN3,PTPRC,S100A12,S100A8,S100A9
BP	GO.0034975	protein folding in endoplasmic reticulum	2	0.0125	CALR,CANX
BP	GO.0001934	positive regulation of protein phosphorylation	9	0.0129	ELANE,FGA,FGB,FGG,GNAI2,LTF,MMP9,PTPRC,S100A12
BP	GO.0002449	lymphocyte mediated immunity	4	0.0132	C3,C4A,C4BPA,CORO1A
BP	GO.0022604	regulation of cell morphogenesis	7	0.0146	CALR,CORO1A,FBLIM1,FGA,FGB,FGG,ITGB2
BP	GO.0051047	positive regulation of secretion	6	0.0146	FCN1,FGA,FGB,FGG,S100A8,S100A9
BP	GO.0051592	response to calcium ion	4	0.0146	ANXA5,FGA,FGB,FGG
BP	GO.2000145	regulation of cell motility	8	0.0151	ANXA3,ANXA5,ARHGDIB,CALR,CORO1A,MMP9,MSN,PTPRC
BP	GO.0001816	cytokine production	4	0.0154	G6PD,S100A12,S100A8,S100A9
BP	GO.0032602	chemokine production	2	0.0155	S100A8,S100A9
BP	GO.0051248	negative regulation of protein metabolic process	10	0.0166	C3,C4A,C4BPA,CALR,ELANE,FGA,FLOT2,G6PD,MMP9,PTPRC
BP	GO.0051091	positive regulation of sequence-specific DNA binding transcription factor activity	5	0.0186	ANXA3,LTF,S100A12,S100A8,S100A9
BP	GO.0051092	positive regulation of NF-kappaB transcription factor activity	4	0.0207	LTF,S100A12,S100A8,S100A9
BP	GO.0070486	leukocyte aggregation	5	0.0207	ANXA1,ITGAM,PTPRC,S100A8,S100A9
BP	GO.0032355	response to estradiol	4	0.0211	ANXA1,C3,CALR,FGA
BP	GO.0051701	interaction with host	4	0.0211	CAMP,CYBB,ITGB1,LTF
BP	GO.0002683	negative regulation of immune system process	6	0.0212	BPI,C4BPA,LTF,MNDA,PGLYRP1,PTPRC
BP	GO.0009892	negative regulation of metabolic process	16	0.0212	ANXA3,ANXA5,BASP1,C3,C4A,C4BPA,CALR,ELANE,FGA,FLOT2,G6PD,GNAI2,LTF,MMP9,PTPRC,S100A11
BP	GO.0030097	hemopoiesis	7	0.0218	ANXA1,G6PD,ITGAM,ITGB1,MMP9,PRTN3,PTPRC
BP	GO.0009306	protein secretion	4	0.022	ANXA1,CANX,FGG,S100A12
BP	GO.0040017	positive regulation of locomotion	6	0.022	ANXA3,AZU1,CALR,CORO1A,MMP9,PTPRC
BP	GO.0045073	regulation of chemokine biosynthetic process	2	0.022	AZU1,ELANE
BP	GO.2000258	negative regulation of protein activation cascade	2	0.022	C4BPA,FGA
BP	GO.0050830	defense response to Gram-positive bacterium	3	0.0234	CAMP,CTSG,PGLYRP1
BP	GO.0009967	positive regulation of signal transduction	11	0.0235	ELANE,FGA,FGB,FGG,GNAI2,LTF,MMP9,PTPRC,S100A12,S100A8,S100A9
BP	GO.0006508	proteolysis	10	0.0238	AZU1,CTSG,FGA,FGB,FGG,GCA,LTF,MMP9,S100A8,S100A9
BP	GO.0031325	positive regulation of cellular metabolic process	17	0.0256	ANXA1,ANXA5,AZU1,CALR,ELANE,FGA,FGB,FGG,GNAI2,HBB,LTF,MMP9,MSN,PTPRC,S100A12,S100A8,S100A9
BP	GO.0051235	maintenance of location	4	0.0256	CALR,S100A8,S100A9,TLN1
BP	GO.0002757	immune response-activating signal transduction	6	0.0259	FCN1,ITGAM,ITGB2,MNDA,PGLYRP1,PTPRC
BP	GO.0070374	positive regulation of ERK1 and ERK2 cascade	4	0.0267	C3,FGA,FGB,FGG
BP	GO.0002221	pattern recognition receptor signaling pathway	4	0.0281	FCN1,ITGAM,ITGB2,PGLYRP1
BP	GO.2001233	regulation of apoptotic signaling pathway	6	0.0282	FGA,FGB,FGG,MMP9,S100A8,S100A9
BP	GO.0010647	positive regulation of cell communication	12	0.0295	ANXA5,ELANE,FGA,FGB,FGG,GNAI2,LTF,MMP9,PTPRC,S100A12,S100A8,S100A9
BP	GO.0045730	respiratory burst	2	0.0295	CYBB,MPO
BP	GO.0002694	regulation of leukocyte activation	6	0.0296	BPI,CORO1A,FLOT2,MNDA,PGLYRP1,PTPRC
BP	GO.0043065	positive regulation of apoptotic process	7	0.031	ANXA1,ANXA5,ITGB1,MMP9,MNDA,S100A8,S100A9
BP	GO.0006811	ion transport	10	0.0316	ANXA1,CORO1A,CP,CYBB,HBA2,HBB,LTF,PTPRC,SLC2A3,SLC4A1
BP	GO.0006882	cellular zinc ion homeostasis	2	0.0337	S100A8,S100A9
BP	GO.0009893	positive regulation of metabolic process	19	0.0344	ANXA1,ANXA5,ARHGDIB,AZU1,C4BPA,CALR,ELANE,FGA,FGB,FGG,GNAI2,HBB,LTF,MMP9,MSN,PTPRC,S100A12,S100A8,S100A9
BP	GO.0002227	innate immune response in mucosa	2	0.0381	CAMP,LTF
BP	GO.0002544	chronic inflammatory response	2	0.0381	S100A8,S100A9
BP	GO.0006461	protein complex assembly	9	0.0382	ANXA5,ANXA6,CALR,FERMT3,FGA,FGB,FGG,HBA2,HBB
BP	GO.0070271	protein complex biogenesis	9	0.0382	ANXA5,ANXA6,CALR,FERMT3,FGA,FGB,FGG,HBA2,HBB
BP	GO.0001932	regulation of protein phosphorylation	10	0.0391	ELANE,FGA,FGB,FGG,GNAI2,ITGB2,LTF,MMP9,PTPRC,S100A12
BP	GO.0080134	regulation of response to stress	11	0.0415	C4A,C4BPA,ELANE,FCN1,FGA,FGB,FGG,ITGAM,ITGB2,S100A12,S100A8
BP	GO.0015671	oxygen transport	2	0.0418	HBA2,HBB
BP	GO.0045921	positive regulation of exocytosis	3	0.0429	FGA,FGB,FGG
BP	GO.0030334	regulation of cell migration	7	0.0463	ANXA3,ARHGDIB,CALR,CORO1A,MMP9,MSN,PTPRC
BP	GO.0030574	collagen catabolic process	3	0.0463	ELANE,MMP9,PRTN3
BP	GO.0002237	response to molecule of bacterial origin	5	0.0464	C4A,CTSG,ELANE,S100A8,S100A9
BP	GO.2000482	regulation of interleukin-8 secretion	2	0.0464	ANXA1,FCN1
BP	GO.0044403	symbiosis, encompassing mutualism through parasitism	8	0.047	CAMP,CTSG,CYBB,ELANE,ITGB1,LTF,PGLYRP1,TLN1
BP	GO.0010033	response to organic substance	15	0.0481	ANXA1,ANXA3,ANXA5,C3,C4A,CORO1A,CTSG,ELANE,FGA,FGB,G6PD,S100A8,S100A9,SLC26A3,TLN1
BP	GO.0008284	positive regulation of cell proliferation	8	0.0484	CALR,CORO1A,ELANE,GNAI2,ITGB1,LTF,PRTN3,PTPRC
