# Supplementary material for: Metaproteomics reveals associations between microbiome and intestinal extracellular vesicle proteins in pediatric inflammatory bowel disease
Source: Nat Commun. 2018 Jul 20;9:2873. doi: 10.1038/s41467-018-05357-4 (PMC6054643; doi:10.1038/s41467-018-05357-4)
Supplement: Supplementary file 12 — Supplementary Data 9 [file 41467_2018_5357_MOESM12_ESM.xlsx]

## Sheet: Sheet1
Supplementary Data 8. Patient characteristics of MLI samples included in EV proteomics
	Patient ID/ Sample Name	Diagnosis	Gender	Age (years)	PCDAI or PUCAI score	Intestinal region	Inflammed	Metaproteomics analysis	NTA analysis of free Evs
1	HM594DCN	Control	Male	6.33333		Descending colon	No	Yes	Yes
2	HM537DCN	Control	Male	8.66667		Descending colon	No	Yes	Yes
3	HM572DCN	Control	Male	16.75		Descending colon	No	Yes	Yes
4	HM590DCN	Control	Male	14.25		Descending colon	No	Yes	Yes
5	HM607DCN	Control	Male	3.5		Descending colon	No	Yes	No
6	HM625DCN	Control	Male	4.08333		Descending colon	No	No	No
7	HM647DCN	Control	Female	17.0833		Descending colon	No	No	No
8	HM579DCA	CD	Female	13.1667	30	Descending colon	Yes	Yes	No
9	HM568DC	CD	Female	17.3333	27.5	Descending colon	Yes	Yes	Yes
10	HM618DCA	CD	Male	10.6667	80	Descending colon	Yes	No	No
11	HM514DCA	UC	Male	16.1667	25	Descending colon	Yes	Yes	No
12	HM620DCA	UC	Male	17.0833	25	Descending colon	Yes	Yes	Yes
13	HM582DCA	UC	Male	14.1667	60	Descending colon	Yes	Yes	Yes
14	HM580DC	UC	Male	7.83333	75	Descending colon	Yes	Yes	No
15	HM573DCA	UC	Female	16.0833	65	Descending colon	Yes	Yes	No
16	HM617DCA	UC	Female	16.6667	70	Descending colon	Yes	Yes	No
17	HM616DCA	UC	Female	10.5833	45	Descending colon	Yes	Yes	Yes
18	HM632DCA	IBD-U	Female	13.3333	5	Descending colon	Yes	No	No
