# Supplementary material for: Metaproteomics reveals associations between microbiome and intestinal extracellular vesicle proteins in pediatric inflammatory bowel disease
Source: Nat Commun. 2018 Jul 20;9:2873. doi: 10.1038/s41467-018-05357-4 (PMC6054643; doi:10.1038/s41467-018-05357-4)
Supplement: Supplementary file 13 — Supplementary Data 10 [file 41467_2018_5357_MOESM13_ESM.xlsx]

## Sheet: Sheet 1
Supplementary Data 9. Gene ontology analysis of the 64 differetially abundant human proteins from EV proteomic data set
#pathway ID	pathway description	observed gene count	false discovery rate	matching proteins in your network (labels)
GO.0006909	phagocytosis	12	6.8e-10	ACTR2,ACTR3,ALOX15,ANXA3,ARPC2,ARPC4,C4A,CYFIP1,ELANE,FCN1,GSN,MYH9
GO.0045010	actin nucleation	7	2.69e-09	ACTR2,ACTR3,ARPC1B,ARPC2,ARPC4,GSN,SCIN
GO.0006955	immune response	22	6.89e-09	ACTR2,ACTR3,ANXA3,ARHGDIB,ARPC2,ARPC4,AZU1,BPI,C3,C4A,CAMP,CTSG,CYFIP1,DEFA3,ELANE,FCN1,FGB,LTF,S100A8,S100A9,STYK1,SUSD2
GO.0016192	vesicle-mediated transport	21	6.89e-09	A2M,ACTR2,ACTR3,ALOX15,ANXA3,APOB,ARPC2,ARPC4,C4A,CYFIP1,ELANE,F13A1,FCN1,FGB,FGG,FN1,GSN,HBB,MYH9,SCIN,SUSD2
GO.0050832	defense response to fungus	7	6.89e-09	CTSG,DEFA3,ELANE,LTF,MPO,S100A8,S100A9
GO.0006897	endocytosis	15	1.62e-08	ACTR2,ACTR3,ALOX15,ANXA3,APOB,ARPC2,ARPC4,C4A,CYFIP1,ELANE,FCN1,GSN,HBB,MYH9,SUSD2
GO.0042742	defense response to bacterium	11	1.65e-08	ANXA3,AZU1,BPI,CAMP,CTSG,DEFA3,ELANE,FGB,LTF,S100A8,S100A9
GO.0030838	positive regulation of actin filament polymerization	8	1.99e-08	ACTR2,ACTR3,ALOX15,ARPC1B,ARPC2,ARPC4,GSN,SCIN
GO.0002376	immune system process	25	3.31e-08	ACTR2,ACTR3,ANXA3,APOB,ARHGDIB,ARPC2,ARPC4,AZU1,BPI,C3,C4A,CAMP,CYFIP1,DEFA3,ELANE,FCN1,FGB,FN1,HNRNPK,LTF,MPO,S100A8,S100A9,STYK1,SUSD2
GO.0006952	defense response	21	8.76e-08	ACTR2,ACTR3,ALOX15,ALOX5,ANXA3,ARPC2,ARPC4,AZU1,BPI,C3,C4A,CAMP,CTSG,CYFIP1,DEFA3,FCN1,FGB,FN1,LTA4H,LTF,STYK1
GO.0006950	response to stress	31	1.16e-07	A2M,ACTR2,ACTR3,ALOX15,ALOX5,ANXA3,APOB,ARPC2,ARPC4,AZU1,BPI,C4A,CAMP,CTSG,CYFIP1,DEFA3,EYA3,F13A1,FCN1,FGB,FGG,FN1,GSN,HBB,HBD,LCT,LTA4H,LTF,MYH9,PKM,STYK1
GO.0002252	immune effector process	13	2.01e-07	ACTR2,ACTR3,ANXA3,ARPC2,ARPC4,C3,C4A,CTSG,CYFIP1,DEFA3,ELANE,FCN1,MPO
GO.0034314	Arp2/3 complex-mediated actin nucleation	5	1.2e-06	ACTR2,ACTR3,ARPC1B,ARPC2,ARPC4
GO.0010035	response to inorganic substance	12	2.04e-06	ALOX15,APOB,C3,FGB,FGG,GSN,HBB,LCT,LTA4H,MPO,S100A8,S100A9
GO.0006810	transport	29	2.37e-06	A2M,ACTR3,ALOX15,ANXA3,APOB,ARPC2,ARPC4,C4A,CP,CSE1L,CYFIP1,ELANE,F13A1,FCN1,FGB,FGG,FN1,GSN,HBB,HBD,LTF,MVP,MYH9,RAB3GAP2,RPL18,SCIN,SLC4A1,SUSD2,TCP1
GO.0098542	defense response to other organism	11	3.46e-06	ANXA3,AZU1,BPI,CAMP,CTSG,DEFA3,FGB,LTF,MPO,S100A8,S100A9
GO.0044765	single-organism transport	26	5.98e-06	A2M,ACTR2,ACTR3,ALOX15,ANXA3,APOB,ARPC2,ARPC4,C4A,CP,CSE1L,CYFIP1,ELANE,F13A1,FCN1,FGB,FGG,FN1,GSN,HBB,HBD,LTF,MYH9,RPL18,SCIN,SLC4A1
GO.0043901	negative regulation of multi-organism process	8	6.35e-06	ARHGDIB,CAMP,CTSG,ELANE,FCN1,GSN,LTF,MPO
GO.0051495	positive regulation of cytoskeleton organization	8	1.05e-05	ACTR2,ACTR3,ALOX15,ARPC1B,ARPC2,ARPC4,CYFIP1,SCIN
GO.0051179	localization	31	1.72e-05	A2M,ALOX15,ANXA3,APOB,ARPC2,ARPC4,AZU1,C4A,CP,CSE1L,CYFIP1,ELANE,F13A1,FCN1,FGB,FGG,FN1,GSN,HBB,HBD,LTF,MMP9,MVP,RAB3GAP2,RPL18,S100A8,S100A9,SCIN,SLC4A1,SUSD2,TCP1
GO.0045087	innate immune response	15	1.79e-05	ACTR2,ACTR3,ARPC2,ARPC4,C3,C4A,CAMP,CYFIP1,DEFA3,FCN1,FGB,LTF,S100A8,S100A9,STYK1
GO.0030833	regulation of actin filament polymerization	7	1.88e-05	ACTR2,ACTR3,ALOX15,ARPC1B,ARPC2,ARPC4,SCIN
GO.0072376	protein activation cascade	6	2.31e-05	A2M,C3,C4A,FCN1,FGB,FGG
GO.0042060	wound healing	13	2.53e-05	A2M,ALOX15,APOB,C3,F13A1,FGB,FGG,FN1,GSN,HBD,MYH9,PKM,S100A8
GO.0051130	positive regulation of cellular component organization	16	3.28e-05	ACTR2,ACTR3,ALOX15,ARPC1B,ARPC4,AZU1,C3,C4A,CYFIP1,FGB,FGG,FN1,HNRNPK,MMP9,RAB3GAP2,SCIN
GO.0009605	response to external stimulus	20	3.44e-05	ACTR2,ACTR3,ALOX5,ANXA3,ARPC2,ARPC4,AZU1,BPI,C4A,CAMP,CTSG,DEFA3,FGB,GSN,LCT,LTF,MMP9,MPO,MYH9,PKM
GO.0002682	regulation of immune system process	17	4.31e-05	A2M,ACTR2,ACTR3,ALOX15,ARPC2,ARPC4,BPI,C3,C4A,CLC,CTSG,CYFIP1,ELANE,FCN1,GSN,LTF,SCIN
GO.0065008	regulation of biological quality	25	4.31e-05	A2M,ACTR2,ACTR3,ALOX15,APOB,ARPC1B,ARPC2,ARPC4,AZU1,C3,CAMP,CP,CYFIP1,DEFA3,F13A1,FGB,FGG,HBD,HNRNPK,LTF,MYH9,S100A8,S100A9,SCIN,SLC4A1
GO.0006959	humoral immune response	7	4.52e-05	C3,C4A,CAMP,DEFA3,FCN1,FGB,LTF
GO.0044146	negative regulation of growth of symbiont involved in interaction with host	4	5.07e-05	CAMP,CTSG,ELANE,MPO
GO.0051234	establishment of localization	27	5.07e-05	A2M,ALOX15,ANXA3,APOB,ARPC2,ARPC4,C4A,CP,CSE1L,CYFIP1,ELANE,F13A1,FCN1,FGB,FGG,FN1,GSN,HBB,HBD,LTF,MVP,RAB3GAP2,RPL18,SCIN,SLC4A1,SUSD2,TCP1
GO.0051493	regulation of cytoskeleton organization	10	5.07e-05	ACTR2,ACTR3,ALOX15,ARPC1B,ARPC2,ARPC4,CYFIP1,S100A8,S100A9,SCIN
GO.0010038	response to metal ion	9	5.15e-05	ALOX15,C3,FGB,FGG,GSN,LCT,LTA4H,S100A8,S100A9
GO.0032970	regulation of actin filament-based process	9	7.69e-05	ACTR2,ACTR3,ALOX15,ARPC1B,ARPC2,ARPC4,CYFIP1,MYH9,SCIN
GO.0048013	ephrin receptor signaling pathway	6	9.06e-05	ACTR2,ACTR3,ARPC2,ARPC4,MMP9,MYH9
GO.0050776	regulation of immune response	13	9.06e-05	A2M,ACTR2,ACTR3,ALOX15,ARPC2,ARPC4,C3,C4A,CLC,CTSG,CYFIP1,ELANE,FCN1
GO.0050900	leukocyte migration	8	0.00013	APOB,AZU1,ELANE,FN1,MMP9,MYH9,S100A8,S100A9
GO.0019731	antibacterial humoral response	4	0.000132	CAMP,DEFA3,FGB,LTF
GO.0051873	killing by host of symbiont cells	3	0.000151	CAMP,CTSG,ELANE
GO.0090066	regulation of anatomical structure size	9	0.000153	ACTR2,ACTR3,ALOX15,ARPC1B,ARPC2,ARPC4,FN1,HBB,SCIN
GO.1902578	single-organism localization	24	0.000164	A2M,ALOX15,ANXA3,APOB,ARPC2,ARPC4,C4A,CP,CSE1L,CYFIP1,ELANE,F13A1,FCN1,FGB,FGG,FN1,GSN,HBB,HBD,LTF,RAB3GAP2,RPL18,SCIN,SLC4A1
GO.0009617	response to bacterium	10	0.000166	ANXA3,APOB,AZU1,BPI,C4A,CAMP,CTSG,DEFA3,FGB,LTF
GO.0032956	regulation of actin cytoskeleton organization	8	0.000184	ACTR2,ACTR3,ALOX15,ARPC1B,ARPC2,ARPC4,CYFIP1,SCIN
GO.0031640	killing of cells of other organism	4	0.000195	CAMP,CTSG,DEFA3,ELANE
GO.0032535	regulation of cellular component size	8	0.000298	ACTR2,ACTR3,ALOX15,ARPC1B,ARPC2,ARPC4,FN1,SCIN
GO.0030036	actin cytoskeleton organization	9	0.000323	ACTR2,ACTR3,ARHGDIB,ARPC1B,ARPC2,ARPC4,MYH9,S100A9,SCIN
GO.0034116	positive regulation of heterotypic cell-cell adhesion	3	0.000343	ALOX15,FGB,FGG
GO.2000425	regulation of apoptotic cell clearance	3	0.000343	ALOX15,C3,C4A
GO.0043903	regulation of symbiosis, encompassing mutualism through parasitism	7	0.000466	CAMP,CTSG,ELANE,FCN1,GSN,LTF,MPO
GO.0048584	positive regulation of response to stimulus	18	0.000518	ACTR2,ACTR3,ALOX15,ARPC2,ARPC4,AZU1,C3,C4A,CTSG,CYFIP1,EYA3,FCN1,FGB,FGG,GSN,LTF,MMP9,S100A8
GO.0002684	positive regulation of immune system process	12	0.000545	ACTR2,ACTR3,ARPC2,ARPC4,C3,C4A,CTSG,CYFIP1,ELANE,FCN1,LTF,SCIN
GO.0038096	Fc-gamma receptor signaling pathway involved in phagocytosis	5	0.000618	ACTR2,ACTR3,ARPC2,ARPC4,CYFIP1
GO.0051127	positive regulation of actin nucleation	3	0.000618	CYFIP1,GSN,SCIN
GO.0051128	regulation of cellular component organization	19	0.000618	ACTR2,ACTR3,ALOX15,ARPC1B,ARPC4,AZU1,C3,C4A,CDA,CYFIP1,FGB,FGG,FN1,HNRNPK,MMP9,MYH9,RAB3GAP2,S100A8,SCIN
GO.0050778	positive regulation of immune response	10	0.000628	ACTR2,ACTR3,ARPC2,ARPC4,C3,C4A,CTSG,CYFIP1,ELANE,FCN1
GO.0002576	platelet degranulation	5	0.00111	A2M,F13A1,FGB,FGG,FN1
GO.0042221	response to chemical	25	0.00111	ACTR2,ACTR3,ALOX15,ALOX5,ANXA3,APOB,ARPC2,ARPC4,AZU1,C3,C4A,CTSG,ELANE,FGB,FGG,GSN,HBB,HNRNPK,LCT,LTA4H,MMP9,MPO,MYH9,PKM,UGP2
GO.0035821	modification of morphology or physiology of other organism	5	0.0012	CAMP,CTSG,DEFA3,ELANE,LTF
GO.0007015	actin filament organization	6	0.00149	ACTR2,ACTR3,ARPC1B,ARPC2,ARPC4,SCIN
GO.0030198	extracellular matrix organization	8	0.0015	A2M,CTSG,ELANE,FGB,FGG,FN1,GSN,MMP9
GO.0010638	positive regulation of organelle organization	10	0.00152	ACTR2,ACTR3,ALOX15,ARPC1B,ARPC2,ARPC4,CYFIP1,MMP9,RAB3GAP2,SCIN
GO.0070488	neutrophil aggregation	2	0.00152	S100A8,S100A9
GO.1903923	positive regulation of protein processing in phagocytic vesicle	2	0.00152	GSN,MYH9
GO.0051851	modification by host of symbiont morphology or physiology	4	0.00156	CAMP,CTSG,ELANE,LTF
GO.0040008	regulation of growth	10	0.0016	C3,CAMP,CDA,CTSG,ELANE,FN1,HNRNPK,MPO,S100A8,S100A9
GO.0048583	regulation of response to stimulus	23	0.00171	A2M,ACTR2,ACTR3,ALOX15,ARHGDIB,ARPC2,ARPC4,AZU1,C3,C4A,CLC,CTSG,CYFIP1,EYA3,FCN1,FGB,FGG,FN1,GSN,LTF,MMP9,MYH9,S100A8
GO.0002227	innate immune response in mucosa	3	0.00178	CAMP,DEFA3,LTF
GO.0010811	positive regulation of cell-substrate adhesion	5	0.00178	ALOX15,ARPC2,FGB,FGG,FN1
GO.0044130	negative regulation of growth of symbiont in host	3	0.00178	CTSG,ELANE,MPO
GO.0051240	positive regulation of multicellular organismal process	14	0.00217	ALOX5,ANXA3,AZU1,C3,ELANE,FCN1,FGB,FGG,FN1,HNRNPK,LTF,MMP9,S100A9,SCIN
GO.0052547	regulation of peptidase activity	8	0.0024	A2M,C3,C4A,FN1,GSN,MMP9,S100A8,S100A9
GO.0051707	response to other organism	10	0.00247	ANXA3,AZU1,BPI,C4A,CAMP,CTSG,DEFA3,FGB,LTF,MPO
GO.0006887	exocytosis	7	0.00264	A2M,ANXA3,F13A1,FGB,FGG,FN1,SCIN
GO.0007596	blood coagulation	9	0.00277	A2M,APOB,C3,F13A1,FGB,FGG,FN1,HBD,MYH9
GO.0010954	positive regulation of protein processing	3	0.00283	C3,GSN,MYH9
GO.0022617	extracellular matrix disassembly	5	0.00298	A2M,CTSG,ELANE,FN1,MMP9
GO.0002446	neutrophil mediated immunity	3	0.00322	ANXA3,CTSG,ELANE
GO.0002253	activation of immune response	8	0.00348	ACTR2,ACTR3,ARPC2,ARPC4,C3,C4A,CYFIP1,FCN1
GO.0006954	inflammatory response	8	0.00348	ALOX15,ALOX5,AZU1,C3,C4A,ELANE,FN1,LTA4H
GO.0071822	protein complex subunit organization	14	0.00348	ACTR2,ACTR3,ARPC1B,ARPC2,ARPC4,CDA,FGB,FGG,FN1,HBB,MYH9,RPL18,SCIN,TCP1
GO.0050896	response to stimulus	34	0.00414	A2M,ACTR2,ACTR3,ALOX15,ALOX5,ARPC2,ARPC4,AZU1,BPI,C3,C4A,CAMP,CDA,CYFIP1,DEFA3,EYA3,F13A1,FCN1,FGB,FGG,FN1,HBB,HBD,HNRNPK,LCT,LRRFIP2,LTF,MMP9,MVP,MYH9,PKM,STYK1,SUSD2,UGP2
GO.0050764	regulation of phagocytosis	4	0.00432	ALOX15,AZU1,C3,C4A
GO.0043933	macromolecular complex subunit organization	17	0.00462	ACTR2,ACTR3,APOB,ARPC1B,ARPC2,ARPC4,CDA,EYA3,FGB,FGG,FN1,HBB,MPO,MYH9,RPL18,SCIN,TCP1
GO.0033043	regulation of organelle organization	12	0.00522	ACTR2,ACTR3,ALOX15,ARPC1B,ARPC2,ARPC4,CYFIP1,MMP9,RAB3GAP2,S100A8,S100A9,SCIN
GO.0002526	acute inflammatory response	4	0.00621	ALOX5,ELANE,FN1,S100A8
GO.0032119	sequestering of zinc ion	2	0.00621	S100A8,S100A9
GO.0070943	neutrophil mediated killing of symbiont cell	2	0.00621	CTSG,ELANE
GO.0072378	blood coagulation, fibrin clot formation	3	0.00652	A2M,FGB,FGG
GO.1901700	response to oxygen-containing compound	13	0.00652	APOB,C3,CTSG,ELANE,GSN,HBB,HNRNPK,LCT,LTA4H,MPO,PKM,S100A8,S100A9
GO.0044707	single-multicellular organism process	29	0.0066	A2M,ACTR2,ACTR3,ALOX15,ALOX5,ANXA3,APOB,ARHGDIB,ARPC2,ARPC4,AZU1,C3,CLC,CTSG,CYFIP1,ELANE,EYA3,F13A1,FGB,FGG,HBD,HNRNPK,LCT,LTA4H,LTF,MPO,PKM,S100A8,S100A9
GO.0030168	platelet activation	6	0.00694	A2M,F13A1,FGB,FGG,FN1,MYH9
GO.0070613	regulation of protein processing	4	0.00694	A2M,C4A,GSN,MYH9
GO.0006935	chemotaxis	9	0.00702	ACTR2,ACTR3,ARPC2,ARPC4,AZU1,MMP9,MYH9,S100A8,S100A9
GO.0002443	leukocyte mediated immunity	5	0.0072	ANXA3,C3,C4A,CTSG,ELANE
GO.0016485	protein processing	6	0.00766	AZU1,CTSG,FGB,FGG,S100A8,S100A9
GO.1900026	positive regulation of substrate adhesion-dependent cell spreading	3	0.00847	ARPC2,FGB,FGG
GO.0001878	response to yeast	2	0.00908	ELANE,MPO
GO.1903034	regulation of response to wounding	7	0.00908	A2M,C4A,ELANE,FGB,FGG,GSN,S100A8
GO.2000427	positive regulation of apoptotic cell clearance	2	0.00908	C3,C4A
GO.0002793	positive regulation of peptide secretion	4	0.00922	FGB,FGG,S100A8,S100A9
GO.0051247	positive regulation of protein metabolic process	13	0.00937	ALOX15,AZU1,ELANE,FGB,FGG,FN1,GSN,HNRNPK,LTF,MMP9,MYH9,S100A8,S100A9
GO.0032879	regulation of localization	17	0.00968	ALOX15,ANXA3,APOB,ARHGDIB,AZU1,C3,C4A,FCN1,FGB,FGG,FN1,GSN,HNRNPK,MMP9,S100A8,S100A9,SCIN
GO.0052548	regulation of endopeptidase activity	7	0.0098	A2M,C3,C4A,GSN,MMP9,S100A8,S100A9
GO.0001817	regulation of cytokine production	8	0.0102	AZU1,BPI,C3,CLC,ELANE,FCN1,FN1,LTF
GO.0006691	leukotriene metabolic process	3	0.0108	ALOX15,ALOX5,LTA4H
GO.0060627	regulation of vesicle-mediated transport	7	0.0109	ALOX15,AZU1,C3,C4A,FGB,FGG,HNRNPK
GO.0045907	positive regulation of vasoconstriction	3	0.0116	ALOX5,FGB,FGG
GO.0002429	immune response-activating cell surface receptor signaling pathway	6	0.0118	ACTR2,ACTR3,ARPC2,ARPC4,CYFIP1,FCN1
GO.0051258	protein polymerization	4	0.0118	ARPC4,FGB,FGG,GSN
GO.0018119	peptidyl-cysteine S-nitrosylation	2	0.012	S100A8,S100A9
GO.0022603	regulation of anatomical structure morphogenesis	10	0.012	ANXA3,ARPC2,C3,CYFIP1,FGB,FGG,FN1,GSN,HNRNPK,MYH9
GO.0051014	actin filament severing	2	0.012	GSN,SCIN
GO.0007169	transmembrane receptor protein tyrosine kinase signaling pathway	9	0.0123	ACTR2,ACTR3,ARPC2,ARPC4,CYFIP1,MMP9,MVP,MYH9,STYK1
GO.0051050	positive regulation of transport	10	0.0128	AZU1,C3,C4A,FCN1,FGB,FGG,HNRNPK,S100A8,S100A9,SCIN
GO.0070527	platelet aggregation	3	0.0141	FGB,FGG,MYH9
GO.0010941	regulation of cell death	13	0.0143	AZU1,FGB,FGG,GSN,HBB,HNRNPK,LTF,MMP9,MPO,S100A8,S100A9,SCIN,TCP1
GO.0002237	response to molecule of bacterial origin	6	0.015	APOB,C4A,CTSG,ELANE,S100A8,S100A9
GO.0046916	cellular transition metal ion homeostasis	4	0.015	CP,LTF,S100A8,S100A9
GO.2001300	lipoxin metabolic process	2	0.016	ALOX15,ALOX5
GO.0006508	proteolysis	11	0.0161	AZU1,CLC,CTSG,FGB,FGG,LTA4H,LTF,MMP9,MYH9,S100A8,S100A9
GO.0030155	regulation of cell adhesion	8	0.0171	ARHGDIB,ARPC2,AZU1,CLC,FGB,FGG,FN1,GSN
GO.0044763	single-organism cellular process	41	0.0171	ALOX15,ALOX5,ANXA3,APOB,ARHGDIB,ARPC1B,ARPC2,ARPC4,AZU1,C3,CDA,CLC,CLDN23,CP,CSE1L,CTSG,CYFIP1,DEFA3,EYA3,F13A1,FCN1,FGB,FGG,HBB,HNRNPK,LRRFIP2,LTF,MMP9,MPO,MVP,NAGK,PGD,RAB3GAP2,RPL18,S100A8,SCIN,SLC4A1,STYK1,TAGLN2,TCP1,UGP2
GO.0030100	regulation of endocytosis	5	0.0182	ALOX15,AZU1,C3,C4A,HNRNPK
GO.0045807	positive regulation of endocytosis	4	0.0183	AZU1,C3,C4A,HNRNPK
GO.0042989	sequestering of actin monomers	2	0.0203	GSN,SCIN
GO.0050766	positive regulation of phagocytosis	3	0.021	AZU1,C3,C4A
GO.0070372	regulation of ERK1 and ERK2 cascade	5	0.0227	ALOX15,C3,FGB,FGG,FN1
GO.0006956	complement activation	3	0.0239	C3,C4A,FCN1
GO.0032602	chemokine production	2	0.0254	S100A8,S100A9
GO.0016043	cellular component organization	25	0.0256	A2M,ALOX15,APOB,ARHGDIB,ARPC1B,ARPC2,ARPC4,CAMP,CDA,CLDN23,CTSG,CYFIP1,ELANE,EYA3,FGB,FGG,HBB,LTF,MMP9,MPO,RAB3GAP2,RPL18,S100A9,SCIN,TCP1
GO.0010043	response to zinc ion	3	0.0266	LTA4H,S100A8,S100A9
GO.0046456	icosanoid biosynthetic process	3	0.0266	ALOX15,ALOX5,LTA4H
GO.1990267	response to transition metal nanoparticle	4	0.0268	LCT,LTA4H,S100A8,S100A9
GO.0042981	regulation of apoptotic process	12	0.0269	AZU1,FGB,FGG,GSN,HNRNPK,LTF,MMP9,MPO,S100A8,S100A9,SCIN,TCP1
GO.1902531	regulation of intracellular signal transduction	12	0.0277	A2M,ALOX15,ARHGDIB,C3,ELANE,FGB,FGG,FN1,LTF,MMP9,S100A8,S100A9
GO.0051047	positive regulation of secretion	6	0.0281	FCN1,FGB,FGG,S100A8,S100A9,SCIN
GO.0022604	regulation of cell morphogenesis	7	0.0297	ARPC2,CYFIP1,FGB,FGG,FN1,HNRNPK,MYH9
GO.0002523	leukocyte migration involved in inflammatory response	2	0.0298	S100A8,S100A9
GO.0045471	response to ethanol	4	0.0303	GSN,LCT,S100A8,S100A9
GO.0050793	regulation of developmental process	15	0.0309	ANXA3,APOB,ARHGDIB,ARPC2,C3,CLC,CYFIP1,FGB,FGG,FN1,GSN,HNRNPK,LTF,MYH9,SCIN
GO.1904035	regulation of epithelial cell apoptotic process	3	0.0323	FGB,FGG,GSN
GO.0045926	negative regulation of growth	5	0.0331	CAMP,CDA,CTSG,ELANE,MPO
GO.0007409	axonogenesis	7	0.0335	ACTR2,ACTR3,ARPC2,ARPC4,CYFIP1,MMP9,MYH9
GO.0061041	regulation of wound healing	4	0.0336	FGB,FGG,GSN,S100A9
GO.0051239	regulation of multicellular organismal process	16	0.0337	ALOX5,ANXA3,ARHGDIB,AZU1,BPI,C3,CLC,ELANE,FCN1,FGB,FGG,HNRNPK,LTF,MMP9,S100A9,SCIN
GO.0031638	zymogen activation	4	0.0338	FGB,FGG,S100A8,S100A9
GO.0031639	plasminogen activation	2	0.0338	FGB,FGG
GO.0034374	low-density lipoprotein particle remodeling	2	0.0338	APOB,MPO
GO.0045073	regulation of chemokine biosynthetic process	2	0.0338	AZU1,ELANE
GO.0031532	actin cytoskeleton reorganization	3	0.0343	GSN,MYH9,S100A9
GO.0000904	cell morphogenesis involved in differentiation	8	0.0354	ACTR2,ACTR3,ARPC2,ARPC4,CYFIP1,FN1,MMP9,MYH9
GO.0045862	positive regulation of proteolysis	6	0.0371	C3,FN1,GSN,MYH9,S100A8,S100A9
GO.0007264	small GTPase mediated signal transduction	8	0.0375	A2M,ACTR2,ACTR3,ARHGDIB,ARPC2,ARPC4,CYFIP1,MYH9
GO.0045927	positive regulation of growth	5	0.0375	C3,FN1,HNRNPK,S100A8,S100A9
GO.0050830	defense response to Gram-positive bacterium	3	0.0375	CAMP,CTSG,DEFA3
GO.0061564	axon development	7	0.0386	ACTR2,ACTR3,ARPC2,ARPC4,CYFIP1,MMP9,MYH9
GO.0006636	unsaturated fatty acid biosynthetic process	3	0.0387	ALOX15,ALOX5,LTA4H
GO.0032677	regulation of interleukin-8 production	3	0.0387	BPI,ELANE,FCN1
GO.0051336	regulation of hydrolase activity	11	0.041	A2M,ARHGDIB,C3,C4A,FN1,GSN,LTF,MMP9,RAB3GAP2,S100A8,S100A9
GO.0022411	cellular component disassembly	7	0.0413	A2M,CTSG,ELANE,FN1,GSN,MMP9,RPL18
GO.0051235	maintenance of location	4	0.0423	GSN,S100A8,S100A9,SCIN
GO.0048522	positive regulation of cellular process	23	0.0425	ACTR2,ACTR3,APOB,ARPC1B,ARPC4,AZU1,C3,C4A,CYFIP1,ELANE,EYA3,FCN1,FGB,FGG,HBB,HNRNPK,LTF,MMP9,MYH9,RAB3GAP2,S100A8,S100A9,SCIN
GO.0030307	positive regulation of cell growth	4	0.0431	FN1,HNRNPK,S100A8,S100A9
GO.0044699	single-organism process	41	0.0435	ALOX15,APOB,ARHGDIB,ARPC1B,ARPC2,ARPC4,AZU1,C3,C4A,CDA,CLC,CLDN23,CP,CSE1L,CTSG,CYFIP1,DEFA3,EYA3,F13A1,FCN1,FGB,FGG,HBB,HBD,HNRNPK,LCT,LRRFIP2,LTF,MMP9,MPO,MVP,NAGK,RAB3GAP2,RPL18,S100A8,SCIN,SLC4A1,STYK1,TAGLN2,TCP1,UGP2
GO.0019372	lipoxygenase pathway	2	0.0436	ALOX15,ALOX5
GO.0055082	cellular chemical homeostasis	7	0.0436	CP,ELANE,HNRNPK,LTF,S100A8,S100A9,SLC4A1
GO.0070374	positive regulation of ERK1 and ERK2 cascade	4	0.0436	ALOX15,C3,FGB,FGG
GO.0040012	regulation of locomotion	8	0.0451	ANXA3,ARHGDIB,AZU1,ELANE,FCN1,FN1,GSN,MMP9
GO.0048667	cell morphogenesis involved in neuron differentiation	7	0.0467	ACTR2,ACTR3,ARPC2,ARPC4,CYFIP1,MMP9,MYH9
GO.0051049	regulation of transport	13	0.0467	ALOX15,AZU1,C3,C4A,FCN1,FGB,FGG,FN1,HNRNPK,MMP9,S100A8,S100A9,SCIN
GO.0006882	cellular zinc ion homeostasis	2	0.0489	S100A8,S100A9
GO.0019369	arachidonic acid metabolic process	3	0.0489	ALOX15,ALOX5,LTA4H
GO.0032270	positive regulation of cellular protein metabolic process	11	0.0489	ALOX15,ELANE,FGB,FGG,FN1,GSN,LTF,MMP9,MYH9,S100A8,S100A9
GO.0050727	regulation of inflammatory response	5	0.0493	A2M,C4A,ELANE,S100A8,S100A9
GO.2001233	regulation of apoptotic signaling pathway	6	0.0494	FGB,FGG,GSN,MMP9,S100A8,S100A9
GO.0044283	small molecule biosynthetic process	6	0.0499	ALOX15,ALOX5,LTA4H,MPO,PKM,UGP2
